# Supplementary material for: Cost-effectiveness of adding vaccination with the AS04-adjuvanted human papillomavirus 16/18 vaccine to cervical cancer screening in Hungary
Source: BMC Public Health. 2012 Oct 30;12:924. doi: 10.1186/1471-2458-12-924 (PMC3528422; doi:10.1186/1471-2458-12-924)
Supplement: Additional file 1 — Age specific incidence rates of the transitions from one state to another. MS-Excel format. HPV: human papilloma virus, CC: cancer, CIN: cervical intraepithelial neoplasia. [file 1471-2458-12-924-S1.xls]

## Sheet: incidence rates
Age specific incidence rates
TO a STATE	FROM a STATE
10-14 years	no CIN, HPV-, non-screened	no CIN, HPV-, screened	NO CIN, HPV-, screened in the cycle	no CIN, HPV+, non-screened	no CIN, HPV+, screened	no CIN, HPV+, screened in the cycle	CIN1, HPV+, non-screened	CIN1, HPV+, screened, not detected	CIN1, HPV+, screened in the cycle, detected	CIN1, HPV+, screened in the cycle, not detected	CIN2-3, HPV+, non-screened	CIN2-3, HPV+, screened	CIN2-3, HPV+, screened in the cycle, detected	CIN 2-3, HPV+, screened in the cycle, not detected	CCI, IIA, not detected	CCI, IIA, detected	CCI, IIA, screened in the cycle, not detected	CCI, IIA, de novo detected, without screening	CCI, IIA, de novo detected, with screening	CCIIB, III, not detected	CCIIB, III, detected	CCIIB, III, screened in the cycle, not detected	CCIIB, III, de novo detected, without screening	CCIIB, III, de novo detected with screening	CCIV not detected	CCIV detected	CCIV, screened in the cycle, not detected	CCIV, de novo detected without screening	CCIV, de novo detected with screening	death
no CIN, HPV-, non-screened				0.375			0.375				0.054
no CIN, HPV-, screened
NO CIN, HPV-, screened in the cycle
no CIN, HPV+, non-screened	0.023
no CIN, HPV+, screened
no CIN, HPV+, screened in the cycle
CIN1, HPV+, non-screened				0.057
CIN1, HPV+, screened, not detected
CIN1, HPV+, screened in the cycle, detected
CIN1, HPV+, screened in the cycle, not detected
CIN2-3, HPV+, non-screened							0.003
CIN2-3, HPV+, screened
CIN2-3, HPV+, screened in the cycle, detected
CIN 2-3, HPV+, screened in the cycle, not detected
CCI, IIA, not detected											0.001
CCI, IIA, detected
CCI, IIA, screened in the cycle, not detected
CCI, IIA, de novo detected, without screening															0.2
CCI, IIA, de novo detected, with screening
CCIIB, III, not detected															0.248
CCIIB, III, detected
CCIIB, III, screened in the cycle, not detected
CCIIB, III, de novo detected, without screening																				0.95
CCIIB, III, de novo detected with screening
CCIV not detected																				0.305
CCIV detected
CCIV, screened in the cycle, not detected
CCIV, de novo detected without screening																									2.3
CCIV, de novo detected with screening
death	0.000142008	0.000142008	0.000142008	0.000142008	0.000142008	0.000142008	0.000142008	0.000142008	0.000142008	0.000142008	0.000142008	0.000142008	0.000142008	0.000142008	0.020142	0.020142	0.020142	0.020142	0.020142	0.140142	0.140142	0.140142	0.140142	0.140142	0.480142	0.480142	0.480142	0.480142	0.480142	1
15-17 years	no CIN, HPV-, non-screened	no CIN, HPV-, screened	NO CIN, HPV-, screened in the cycle	no CIN, HPV+, non-screened	no CIN, HPV+, screened	no CIN, HPV+, screened in the cycle	CIN1, HPV+, non-screened	CIN1, HPV+, screened, not detected	CIN1, HPV+, screened in the cycle, detected	CIN1, HPV+, screened in the cycle, not detected	CIN2-3, HPV+, non-screened	CIN2-3, HPV+, screened	CIN2-3, HPV+, screened in the cycle, detected	CIN 2-3, HPV+, screened in the cycle, not detected	CCI, IIA, not detected	CCI, IIA, detected	CCI, IIA, screened in the cycle, not detected	CCI, IIA, de novo detected, without screening	CCI, IIA, de novo detected, with screening	CCIIB, III, not detected	CCIIB, III, detected	CCIIB, III, screened in the cycle, not detected	CCIIB, III, de novo detected, without screening	CCIIB, III, de novo detected with screening	CCIV not detected	CCIV detected	CCIV, screened in the cycle, not detected	CCIV, de novo detected without screening	CCIV, de novo detected with screening	death
no CIN, HPV-, non-screened				0.375			0.375				0.052
no CIN, HPV-, screened
NO CIN, HPV-, screened in the cycle
no CIN, HPV+, non-screened	0.105
no CIN, HPV+, screened
no CIN, HPV+, screened in the cycle
CIN1, HPV+, non-screened				0.06
CIN1, HPV+, screened, not detected
CIN1, HPV+, screened in the cycle, detected
CIN1, HPV+, screened in the cycle, not detected
CIN2-3, HPV+, non-screened							0.006
CIN2-3, HPV+, screened
CIN2-3, HPV+, screened in the cycle, detected
CIN 2-3, HPV+, screened in the cycle, not detected
CCI, IIA, not detected											0.002
CCI, IIA, detected
CCI, IIA, screened in the cycle, not detected
CCI, IIA, de novo detected, without screening															0.2
CCI, IIA, de novo detected, with screening
CCIIB, III, not detected															0.248
CCIIB, III, detected
CCIIB, III, screened in the cycle, not detected
CCIIB, III, de novo detected, without screening																				0.95
CCIIB, III, de novo detected with screening
CCIV not detected																				0.305
CCIV detected
CCIV, screened in the cycle, not detected
CCIV, de novo detected without screening																									2.3
CCIV, de novo detected with screening
death	0.000153991	0.000153991	0.000153991	0.000153991	0.000153991	0.000153991	0.000153991	0.000153991	0.000153991	0.000153991	0.000153991	0.000153991	0.000153991	0.000153991	0.020154	0.020154	0.020154	0.020154	0.020154	0.140154	0.140154	0.140154	0.140154	0.140154	0.480154	0.480154	0.480154	0.480154	0.480154	1
18 year, screening age	no CIN, HPV-, non-screened	no CIN, HPV-, screened	NO CIN, HPV-, screened in the cycle	no CIN, HPV+, non-screened	no CIN, HPV+, screened	no CIN, HPV+, screened in the cycle	CIN1, HPV+, non-screened	CIN1, HPV+, screened, not detected	CIN1, HPV+, screened in the cycle, detected	CIN1, HPV+, screened in the cycle, not detected	CIN2-3, HPV+, non-screened	CIN2-3, HPV+, screened	CIN2-3, HPV+, screened in the cycle, detected	CIN 2-3, HPV+, screened in the cycle, not detected	CCI, IIA, not detected	CCI, IIA, detected	CCI, IIA, screened in the cycle, not detected	CCI, IIA, de novo detected, without screening	CCI, IIA, de novo detected, with screening	CCIIB, III, not detected	CCIIB, III, detected	CCIIB, III, screened in the cycle, not detected	CCIIB, III, de novo detected, without screening	CCIIB, III, de novo detected with screening	CCIV not detected	CCIV detected	CCIV, screened in the cycle, not detected	CCIV, de novo detected without screening	CCIV, de novo detected with screening	death
no CIN, HPV-, non-screened				0.375			0.375				0.05
no CIN, HPV-, screened
NO CIN, HPV-, screened in the cycle
no CIN, HPV+, non-screened	0.181
no CIN, HPV+, screened
no CIN, HPV+, screened in the cycle
CIN1, HPV+, non-screened				0.062
CIN1, HPV+, screened, not detected
CIN1, HPV+, screened in the cycle, detected
CIN1, HPV+, screened in the cycle, not detected
CIN2-3, HPV+, non-screened							0.007
CIN2-3, HPV+, screened
CIN2-3, HPV+, screened in the cycle, detected
CIN 2-3, HPV+, screened in the cycle, not detected
CCI, IIA, not detected											0.002
CCI, IIA, detected															0.25
CCI, IIA, screened in the cycle, not detected
CCI, IIA, de novo detected, without screening
CCI, IIA, de novo detected, with screening
CCIIB, III, not detected															0.245
CCIIB, III, detected																				0.9
CCIIB, III, screened in the cycle, not detected
CCIIB, III, de novo detected, without screening
CCIIB, III, de novo detected with screening
CCIV not detected																				0.305
CCIV detected																									2.3
CCIV, screened in the cycle, not detected
CCIV, de novo detected without screening
CCIV, de novo detected with screening
death	0.000210283	0.000210283	0.000210283	0.000210283	0.000210283	0.000210283	0.000210283	0.000210283	0.000210283	0.000210283	0.000210283	0.000210283	0.000210283	0.000210283	0.0202103	0.0202103	0.0202103	0.0202103	0.0202103	0.14021	0.14021	0.14021	0.14021	0.14021	0.48021	0.48021	0.48021	0.48021	0.48021	1
18-20 years	no CIN, HPV-, non-screened	no CIN, HPV-, screened	NO CIN, HPV-, screened in the cycle	no CIN, HPV+, non-screened	no CIN, HPV+, screened	no CIN, HPV+, screened in the cycle	CIN1, HPV+, non-screened	CIN1, HPV+, screened, not detected	CIN1, HPV+, screened in the cycle, detected	CIN1, HPV+, screened in the cycle, not detected	CIN2-3, HPV+, non-screened	CIN2-3, HPV+, screened	CIN2-3, HPV+, screened in the cycle, detected	CIN 2-3, HPV+, screened in the cycle, not detected	CCI, IIA, not detected	CCI, IIA, detected	CCI, IIA, screened in the cycle, not detected	CCI, IIA, de novo detected, without screening	CCI, IIA, de novo detected, with screening	CCIIB, III, not detected	CCIIB, III, detected	CCIIB, III, screened in the cycle, not detected	CCIIB, III, de novo detected, without screening	CCIIB, III, de novo detected with screening	CCIV not detected	CCIV detected	CCIV, screened in the cycle, not detected	CCIV, de novo detected without screening	CCIV, de novo detected with screening	death
no CIN, HPV-, non-screened				0.375			0.375				0.048
no CIN, HPV-, screened					0.375	0.375		0.375		0.375		0.048		0.048
NO CIN, HPV-, screened in the cycle
no CIN, HPV+, non-screened	0.185
no CIN, HPV+, screened		0.185	0.185
no CIN, HPV+, screened in the cycle
CIN1, HPV+, non-screened				0.064
CIN1, HPV+, screened, not detected					0.064	0.064
CIN1, HPV+, screened in the cycle, detected
CIN1, HPV+, screened in the cycle, not detected
CIN2-3, HPV+, non-screened							0.008
CIN2-3, HPV+, screened								0.008		0.008
CIN2-3, HPV+, screened in the cycle, detected
CIN 2-3, HPV+, screened in the cycle, not detected
CCI, IIA, not detected											0.002	0.002		0.002
CCI, IIA, detected
CCI, IIA, screened in the cycle, not detected
CCI, IIA, de novo detected, without screening															0.25
CCI, IIA, de novo detected, with screening
CCIIB, III, not detected															0.245		0.245
CCIIB, III, detected
CCIIB, III, screened in the cycle, not detected
CCIIB, III, de novo detected, without screening																				0.9		0.9
CCIIB, III, de novo detected with screening
CCIV not detected																				0.305		0.305
CCIV detected
CCIV, screened in the cycle, not detected
CCIV, de novo detected without screening																									2.3		2.3
CCIV, de novo detected with screening
death	0.000249924	0.000249924	0.000249924	0.000249924	0.000249924	0.000249924	0.000249924	0.000249924	0.000249924	0.000249924	0.000249924	0.000249924	0.000249924	0.000249924	0.020154	0.020154	0.020154	0.020154	0.020154	0.140154	0.140154	0.140154	0.140154	0.140154	0.480154	0.480154	0.480154	0.480154	0.480154	1
21 year, screening age	no CIN, HPV-, non-screened	no CIN, HPV-, screened	NO CIN, HPV-, screened in the cycle	no CIN, HPV+, non-screened	no CIN, HPV+, screened	no CIN, HPV+, screened in the cycle	CIN1, HPV+, non-screened	CIN1, HPV+, screened, not detected	CIN1, HPV+, screened in the cycle, detected	CIN1, HPV+, screened in the cycle, not detected	CIN2-3, HPV+, non-screened	CIN2-3, HPV+, screened	CIN2-3, HPV+, screened in the cycle, detected	CIN 2-3, HPV+, screened in the cycle, not detected	CCI, IIA, not detected	CCI, IIA, detected	CCI, IIA, screened in the cycle, not detected	CCI, IIA, de novo detected, without screening	CCI, IIA, de novo detected, with screening	CCIIB, III, not detected	CCIIB, III, detected	CCIIB, III, screened in the cycle, not detected	CCIIB, III, de novo detected, without screening	CCIIB, III, de novo detected with screening	CCIV not detected	CCIV detected	CCIV, screened in the cycle, not detected	CCIV, de novo detected without screening	CCIV, de novo detected with screening	death
no CIN, HPV-, non-screened				0.375			0.375				0.047
no CIN, HPV-, screened					0.375	0.375		0.375		0.375		0.047	0.047	0.047
NO CIN, HPV-, screened in the cycle
no CIN, HPV+, non-screened	0.154
no CIN, HPV+, screened		0.154	0.154
no CIN, HPV+, screened in the cycle
CIN1, HPV+, non-screened				0.066
CIN1, HPV+, screened, not detected					0.066	0.066
CIN1, HPV+, screened in the cycle, detected
CIN1, HPV+, screened in the cycle, not detected
CIN2-3, HPV+, non-screened							0.01
CIN2-3, HPV+, screened								0.01		0.01
CIN2-3, HPV+, screened in the cycle, detected
CIN 2-3, HPV+, screened in the cycle, not detected
CCI, IIA, not detected											0.003	0.003		0.003
CCI, IIA, detected
CCI, IIA, screened in the cycle, not detected
CCI, IIA, de novo detected, without screening															0.25
CCI, IIA, de novo detected, with screening
CCIIB, III, not detected															0.245		0.245
CCIIB, III, detected
CCIIB, III, screened in the cycle, not detected
CCIIB, III, de novo detected, without screening																				0.9		0.9
CCIIB, III, de novo detected with screening
CCIV not detected																				0.305		0.305
CCIV detected
CCIV, screened in the cycle, not detected
CCIV, de novo detected without screening																									2.3		2.3
CCIV, de novo detected with screening
death	0.000275596	0.000275596	0.000275596	0.000275596	0.000275596	0.000275596	0.000275596	0.000275596	0.000275596	0.000275596	0.000275596	0.000275596	0.000275596	0.000275596	0.0202756	0.0202756	0.0202756	0.0202756	0.0202756	0.140276	0.140276	0.140276	0.140276	0.140276	0.480276	0.480276	0.480276	0.480276	0.480276	1
21-23 years	no CIN, HPV-, non-screened	no CIN, HPV-, screened	NO CIN, HPV-, screened in the cycle	no CIN, HPV+, non-screened	no CIN, HPV+, screened	no CIN, HPV+, screened in the cycle	CIN1, HPV+, non-screened	CIN1, HPV+, screened, not detected	CIN1, HPV+, screened in the cycle, detected	CIN1, HPV+, screened in the cycle, not detected	CIN2-3, HPV+, non-screened	CIN2-3, HPV+, screened	CIN2-3, HPV+, screened in the cycle, detected	CIN 2-3, HPV+, screened in the cycle, not detected	CCI, IIA, not detected	CCI, IIA, detected	CCI, IIA, screened in the cycle, not detected	CCI, IIA, de novo detected, without screening	CCI, IIA, de novo detected, with screening	CCIIB, III, not detected	CCIIB, III, detected	CCIIB, III, screened in the cycle, not detected	CCIIB, III, de novo detected, without screening	CCIIB, III, de novo detected with screening	CCIV not detected	CCIV detected	CCIV, screened in the cycle, not detected	CCIV, de novo detected without screening	CCIV, de novo detected with screening	death
no CIN, HPV-, non-screened				0.375			0.375				0.042
no CIN, HPV-, screened					0.375	0.375		0.375		0.375		0.042		0.042
NO CIN, HPV-, screened in the cycle
no CIN, HPV+, non-screened	0.15
no CIN, HPV+, screened		0.15	0.15
no CIN, HPV+, screened in the cycle
CIN1, HPV+, non-screened				0.068
CIN1, HPV+, screened, not detected					0.068	0.068
CIN1, HPV+, screened in the cycle, detected
CIN1, HPV+, screened in the cycle, not detected
CIN2-3, HPV+, non-screened							0.011
CIN2-3, HPV+, screened								0.011		0.011
CIN2-3, HPV+, screened in the cycle, detected
CIN 2-3, HPV+, screened in the cycle, not detected
CCI, IIA, not detected											0.003	0.003		0.003
CCI, IIA, detected
CCI, IIA, screened in the cycle, not detected
CCI, IIA, de novo detected, without screening															0.25
CCI, IIA, de novo detected, with screening
CCIIB, III, not detected															0.245		0.245
CCIIB, III, detected
CCIIB, III, screened in the cycle, not detected
CCIIB, III, de novo detected, without screening																				0.9		0.9
CCIIB, III, de novo detected with screening
CCIV not detected																				0.305		0.305
CCIV detected
CCIV, screened in the cycle, not detected
CCIV, de novo detected without screening																									2.3		2.3
CCIV, de novo detected with screening
death	0.000262055	0.000262055	0.000262055	0.000262055	0.000262055	0.000262055	0.000262055	0.000262055	0.000262055	0.000262055	0.000262055	0.000262055	0.000262055	0.000262055	0.0202621	0.0202621	0.0202621	0.0202621	0.0202621	0.140262	0.140262	0.140262	0.140262	0.140262	0.480262	0.480262	0.480262	0.480262	0.480262	1
24 year, screening age	no CIN, HPV-, non-screened	no CIN, HPV-, screened	NO CIN, HPV-, screened in the cycle	no CIN, HPV+, non-screened	no CIN, HPV+, screened	no CIN, HPV+, screened in the cycle	CIN1, HPV+, non-screened	CIN1, HPV+, screened, not detected	CIN1, HPV+, screened in the cycle, detected	CIN1, HPV+, screened in the cycle, not detected	CIN2-3, HPV+, non-screened	CIN2-3, HPV+, screened	CIN2-3, HPV+, screened in the cycle, detected	CIN 2-3, HPV+, screened in the cycle, not detected	CCI, IIA, not detected	CCI, IIA, detected	CCI, IIA, screened in the cycle, not detected	CCI, IIA, de novo detected, without screening	CCI, IIA, de novo detected, with screening	CCIIB, III, not detected	CCIIB, III, detected	CCIIB, III, screened in the cycle, not detected	CCIIB, III, de novo detected, without screening	CCIIB, III, de novo detected with screening	CCIV not detected	CCIV detected	CCIV, screened in the cycle, not detected	CCIV, de novo detected without screening	CCIV, de novo detected with screening	death
no CIN, HPV-, non-screened				0.375			0.375				0.04
no CIN, HPV-, screened					0.375	0.375		0.375		0.375		0.04	0.04	0.04
NO CIN, HPV-, screened in the cycle
no CIN, HPV+, non-screened	0.131
no CIN, HPV+, screened		0.131	0.131
no CIN, HPV+, screened in the cycle
CIN1, HPV+, non-screened				0.069
CIN1, HPV+, screened, not detected					0.069	0.069
CIN1, HPV+, screened in the cycle, detected
CIN1, HPV+, screened in the cycle, not detected
CIN2-3, HPV+, non-screened							0.015
CIN2-3, HPV+, screened								0.015		0.015
CIN2-3, HPV+, screened in the cycle, detected
CIN 2-3, HPV+, screened in the cycle, not detected
CCI, IIA, not detected											0.005	0.005		0.005
CCI, IIA, detected
CCI, IIA, screened in the cycle, not detected
CCI, IIA, de novo detected, without screening															0.25
CCI, IIA, de novo detected, with screening
CCIIB, III, not detected															0.245		0.245
CCIIB, III, detected
CCIIB, III, screened in the cycle, not detected
CCIIB, III, de novo detected, without screening																				0.9		0.9
CCIIB, III, de novo detected with screening
CCIV not detected																				0.305		0.305
CCIV detected
CCIV, screened in the cycle, not detected
CCIV, de novo detected without screening																									2.3		2.3
CCIV, de novo detected with screening
death	0.000182356	0.000182356	0.000182356	0.000182356	0.000182356	0.000182356	0.000182356	0.000182356	0.000182356	0.000182356	0.000182356	0.000182356	0.000182356	0.000182356	0.0201824	0.0201824	0.0201824	0.0201824	0.0201824	0.140182	0.140182	0.140182	0.140182	0.140182	0.480182	0.480182	0.480182	0.480182	0.480182	1
24-26 years	no CIN, HPV-, non-screened	no CIN, HPV-, screened	NO CIN, HPV-, screened in the cycle	no CIN, HPV+, non-screened	no CIN, HPV+, screened	no CIN, HPV+, screened in the cycle	CIN1, HPV+, non-screened	CIN1, HPV+, screened, not detected	CIN1, HPV+, screened in the cycle, detected	CIN1, HPV+, screened in the cycle, not detected	CIN2-3, HPV+, non-screened	CIN2-3, HPV+, screened	CIN2-3, HPV+, screened in the cycle, detected	CIN 2-3, HPV+, screened in the cycle, not detected	CCI, IIA, not detected	CCI, IIA, detected	CCI, IIA, screened in the cycle, not detected	CCI, IIA, de novo detected, without screening	CCI, IIA, de novo detected, with screening	CCIIB, III, not detected	CCIIB, III, detected	CCIIB, III, screened in the cycle, not detected	CCIIB, III, de novo detected, without screening	CCIIB, III, de novo detected with screening	CCIV not detected	CCIV detected	CCIV, screened in the cycle, not detected	CCIV, de novo detected without screening	CCIV, de novo detected with screening	death
no CIN, HPV-, non-screened				0.375			0.375				0.04
no CIN, HPV-, screened					0.375	0.375		0.375		0.375		0.04		0.04
NO CIN, HPV-, screened in the cycle
no CIN, HPV+, non-screened	0.107
no CIN, HPV+, screened		0.107	0.107
no CIN, HPV+, screened in the cycle
CIN1, HPV+, non-screened				0.07
CIN1, HPV+, screened, not detected					0.07	0.07
CIN1, HPV+, screened in the cycle, detected
CIN1, HPV+, screened in the cycle, not detected
CIN2-3, HPV+, non-screened							0.016
CIN2-3, HPV+, screened								0.016		0.016
CIN2-3, HPV+, screened in the cycle, detected
CIN 2-3, HPV+, screened in the cycle, not detected
CCI, IIA, not detected											0.006	0.006		0.006
CCI, IIA, detected
CCI, IIA, screened in the cycle, not detected
CCI, IIA, de novo detected, without screening															0.25
CCI, IIA, de novo detected, with screening
CCIIB, III, not detected															0.245		0.245
CCIIB, III, detected
CCIIB, III, screened in the cycle, not detected
CCIIB, III, de novo detected, without screening																				0.9		0.9
CCIIB, III, de novo detected with screening
CCIV not detected																				0.305		0.305
CCIV detected
CCIV, screened in the cycle, not detected
CCIV, de novo detected without screening																									2.3		2.3
CCIV, de novo detected with screening
death	0.000177956	0.000177956	0.000177956	0.000177956	0.000177956	0.000177956	0.000177956	0.000177956	0.000177956	0.000177956	0.000177956	0.000177956	0.000177956	0.000177956	0.020178	0.020178	0.020178	0.020178	0.020178	0.140178	0.140178	0.140178	0.140178	0.140178	0.480178	0.480178	0.480178	0.480178	0.480178	1
27 year, screening age	no CIN, HPV-, non-screened	no CIN, HPV-, screened	NO CIN, HPV-, screened in the cycle	no CIN, HPV+, non-screened	no CIN, HPV+, screened	no CIN, HPV+, screened in the cycle	CIN1, HPV+, non-screened	CIN1, HPV+, screened, not detected	CIN1, HPV+, screened in the cycle, detected	CIN1, HPV+, screened in the cycle, not detected	CIN2-3, HPV+, non-screened	CIN2-3, HPV+, screened	CIN2-3, HPV+, screened in the cycle, detected	CIN 2-3, HPV+, screened in the cycle, not detected	CCI, IIA, not detected	CCI, IIA, detected	CCI, IIA, screened in the cycle, not detected	CCI, IIA, de novo detected, without screening	CCI, IIA, de novo detected, with screening	CCIIB, III, not detected	CCIIB, III, detected	CCIIB, III, screened in the cycle, not detected	CCIIB, III, de novo detected, without screening	CCIIB, III, de novo detected with screening	CCIV not detected	CCIV detected	CCIV, screened in the cycle, not detected	CCIV, de novo detected without screening	CCIV, de novo detected with screening	death
no CIN, HPV-, non-screened				0.375			0.375				0.037
no CIN, HPV-, screened					0.375	0.375		0.375		0.375		0.037	0.037	0.037
NO CIN, HPV-, screened in the cycle
no CIN, HPV+, non-screened	0.082
no CIN, HPV+, screened		0.082	0.082
no CIN, HPV+, screened in the cycle
CIN1, HPV+, non-screened				0.074
CIN1, HPV+, screened, not detected					0.074	0.074
CIN1, HPV+, screened in the cycle, detected
CIN1, HPV+, screened in the cycle, not detected
CIN2-3, HPV+, non-screened							0.018
CIN2-3, HPV+, screened								0.018		0.018
CIN2-3, HPV+, screened in the cycle, detected
CIN 2-3, HPV+, screened in the cycle, not detected
CCI, IIA, not detected											0.008	0.008		0.008
CCI, IIA, detected
CCI, IIA, screened in the cycle, not detected
CCI, IIA, de novo detected, without screening															0.25
CCI, IIA, de novo detected, with screening
CCIIB, III, not detected															0.245		0.245
CCIIB, III, detected
CCIIB, III, screened in the cycle, not detected
CCIIB, III, de novo detected, without screening																				0.9		0.9
CCIIB, III, de novo detected with screening
CCIV not detected																				0.305		0.305
CCIV detected
CCIV, screened in the cycle, not detected
CCIV, de novo detected without screening																									2.3		2.3
CCIV, de novo detected with screening
death	0.000361478	0.000361478	0.000361478	0.000361478	0.000361478	0.000361478	0.000361478	0.000361478	0.000361478	0.000361478	0.000361478	0.000361478	0.000361478	0.000361478	0.0203615	0.0203615	0.0203615	0.0203615	0.0203615	0.140361	0.140361	0.140361	0.140361	0.140361	0.480361	0.480361	0.480361	0.480361	0.480361	1
27-29 years	no CIN, HPV-, non-screened	no CIN, HPV-, screened	NO CIN, HPV-, screened in the cycle	no CIN, HPV+, non-screened	no CIN, HPV+, screened	no CIN, HPV+, screened in the cycle	CIN1, HPV+, non-screened	CIN1, HPV+, screened, not detected	CIN1, HPV+, screened in the cycle, detected	CIN1, HPV+, screened in the cycle, not detected	CIN2-3, HPV+, non-screened	CIN2-3, HPV+, screened	CIN2-3, HPV+, screened in the cycle, detected	CIN 2-3, HPV+, screened in the cycle, not detected	CCI, IIA, not detected	CCI, IIA, detected	CCI, IIA, screened in the cycle, not detected	CCI, IIA, de novo detected, without screening	CCI, IIA, de novo detected, with screening	CCIIB, III, not detected	CCIIB, III, detected	CCIIB, III, screened in the cycle, not detected	CCIIB, III, de novo detected, without screening	CCIIB, III, de novo detected with screening	CCIV not detected	CCIV detected	CCIV, screened in the cycle, not detected	CCIV, de novo detected without screening	CCIV, de novo detected with screening	death
no CIN, HPV-, non-screened				0.375			0.375				0.035
no CIN, HPV-, screened					0.375	0.375		0.375		0.375		0.035		0.035
NO CIN, HPV-, screened in the cycle
no CIN, HPV+, non-screened	0.079
no CIN, HPV+, screened		0.079	0.079
no CIN, HPV+, screened in the cycle
CIN1, HPV+, non-screened				0.076
CIN1, HPV+, screened, not detected					0.076	0.076
CIN1, HPV+, screened in the cycle, detected
CIN1, HPV+, screened in the cycle, not detected
CIN2-3, HPV+, non-screened							0.02
CIN2-3, HPV+, screened								0.02		0.02
CIN2-3, HPV+, screened in the cycle, detected
CIN 2-3, HPV+, screened in the cycle, not detected
CCI, IIA, not detected											0.009	0.009		0.009
CCI, IIA, detected
CCI, IIA, screened in the cycle, not detected
CCI, IIA, de novo detected, without screening															0.25
CCI, IIA, de novo detected, with screening
CCIIB, III, not detected															0.245		0.245
CCIIB, III, detected
CCIIB, III, screened in the cycle, not detected
CCIIB, III, de novo detected, without screening																				0.9		0.9
CCIIB, III, de novo detected with screening
CCIV not detected																				0.305		0.305
CCIV detected
CCIV, screened in the cycle, not detected
CCIV, de novo detected without screening																									2.3		2.3
CCIV, de novo detected with screening
death	0.00032167	0.00032167	0.00032167	0.00032167	0.00032167	0.00032167	0.00032167	0.00032167	0.00032167	0.00032167	0.00032167	0.00032167	0.00032167	0.00032167	0.0203217	0.0203217	0.0203217	0.0203217	0.0203217	0.140322	0.140322	0.140322	0.140322	0.140322	0.480322	0.480322	0.480322	0.480322	0.480322	1
30 year, screening age	no CIN, HPV-, non-screened	no CIN, HPV-, screened	NO CIN, HPV-, screened in the cycle	no CIN, HPV+, non-screened	no CIN, HPV+, screened	no CIN, HPV+, screened in the cycle	CIN1, HPV+, non-screened	CIN1, HPV+, screened, not detected	CIN1, HPV+, screened in the cycle, detected	CIN1, HPV+, screened in the cycle, not detected	CIN2-3, HPV+, non-screened	CIN2-3, HPV+, screened	CIN2-3, HPV+, screened in the cycle, detected	CIN 2-3, HPV+, screened in the cycle, not detected	CCI, IIA, not detected	CCI, IIA, detected	CCI, IIA, screened in the cycle, not detected	CCI, IIA, de novo detected, without screening	CCI, IIA, de novo detected, with screening	CCIIB, III, not detected	CCIIB, III, detected	CCIIB, III, screened in the cycle, not detected	CCIIB, III, de novo detected, without screening	CCIIB, III, de novo detected with screening	CCIV not detected	CCIV detected	CCIV, screened in the cycle, not detected	CCIV, de novo detected without screening	CCIV, de novo detected with screening	death
no CIN, HPV-, non-screened				0.375			0.375				0.032
no CIN, HPV-, screened					0.375	0.375		0.375		0.375		0.032	0.032	0.032
NO CIN, HPV-, screened in the cycle
no CIN, HPV+, non-screened	0.074
no CIN, HPV+, screened		0.074	0.074
no CIN, HPV+, screened in the cycle
CIN1, HPV+, non-screened				0.08
CIN1, HPV+, screened, not detected					0.08	0.08
CIN1, HPV+, screened in the cycle, detected
CIN1, HPV+, screened in the cycle, not detected
CIN2-3, HPV+, non-screened							0.024
CIN2-3, HPV+, screened								0.024		0.024
CIN2-3, HPV+, screened in the cycle, detected
CIN 2-3, HPV+, screened in the cycle, not detected
CCI, IIA, not detected											0.01	0.01		0.01
CCI, IIA, detected
CCI, IIA, screened in the cycle, not detected
CCI, IIA, de novo detected, without screening															0.25
CCI, IIA, de novo detected, with screening
CCIIB, III, not detected															0.245		0.245
CCIIB, III, detected
CCIIB, III, screened in the cycle, not detected
CCIIB, III, de novo detected, without screening																				0.9		0.9
CCIIB, III, de novo detected with screening
CCIV not detected																				0.305		0.305
CCIV detected
CCIV, screened in the cycle, not detected
CCIV, de novo detected without screening																									2.3		2.3
CCIV, de novo detected with screening
death	0.000329333	0.000329333	0.000329333	0.000329333	0.000329333	0.000329333	0.000329333	0.000329333	0.000329333	0.000329333	0.000329333	0.000329333	0.000329333	0.000329333	0.0203293	0.0203293	0.0203293	0.0203293	0.0203293	0.140329	0.140329	0.140329	0.140329	0.140329	0.480329	0.480329	0.480329	0.480329	0.480329	1
30-32 years	no CIN, HPV-, non-screened	no CIN, HPV-, screened	NO CIN, HPV-, screened in the cycle	no CIN, HPV+, non-screened	no CIN, HPV+, screened	no CIN, HPV+, screened in the cycle	CIN1, HPV+, non-screened	CIN1, HPV+, screened, not detected	CIN1, HPV+, screened in the cycle, detected	CIN1, HPV+, screened in the cycle, not detected	CIN2-3, HPV+, non-screened	CIN2-3, HPV+, screened	CIN2-3, HPV+, screened in the cycle, detected	CIN 2-3, HPV+, screened in the cycle, not detected	CCI, IIA, not detected	CCI, IIA, detected	CCI, IIA, screened in the cycle, not detected	CCI, IIA, de novo detected, without screening	CCI, IIA, de novo detected, with screening	CCIIB, III, not detected	CCIIB, III, detected	CCIIB, III, screened in the cycle, not detected	CCIIB, III, de novo detected, without screening	CCIIB, III, de novo detected with screening	CCIV not detected	CCIV detected	CCIV, screened in the cycle, not detected	CCIV, de novo detected without screening	CCIV, de novo detected with screening	death
no CIN, HPV-, non-screened				0.375			0.375				0.03
no CIN, HPV-, screened					0.375	0.375		0.375		0.375		0.03		0.03
NO CIN, HPV-, screened in the cycle
no CIN, HPV+, non-screened	0.072
no CIN, HPV+, screened		0.072	0.072
no CIN, HPV+, screened in the cycle
CIN1, HPV+, non-screened				0.084
CIN1, HPV+, screened, not detected					0.084	0.084
CIN1, HPV+, screened in the cycle, detected
CIN1, HPV+, screened in the cycle, not detected
CIN2-3, HPV+, non-screened							0.025
CIN2-3, HPV+, screened								0.025		0.025
CIN2-3, HPV+, screened in the cycle, detected
CIN 2-3, HPV+, screened in the cycle, not detected
CCI, IIA, not detected											0.011	0.011		0.011
CCI, IIA, detected
CCI, IIA, screened in the cycle, not detected
CCI, IIA, de novo detected, without screening															0.25
CCI, IIA, de novo detected, with screening
CCIIB, III, not detected															0.245		0.245
CCIIB, III, detected
CCIIB, III, screened in the cycle, not detected
CCIIB, III, de novo detected, without screening																				0.9		0.9
CCIIB, III, de novo detected with screening
CCIV not detected																				0.305		0.305
CCIV detected
CCIV, screened in the cycle, not detected
CCIV, de novo detected without screening																									2.3		2.3
CCIV, de novo detected with screening
death	0.000413922	0.000413922	0.000413922	0.000413922	0.000413922	0.000413922	0.000413922	0.000413922	0.000413922	0.000413922	0.000413922	0.000413922	0.000413922	0.000413922	0.0204139	0.0204139	0.0204139	0.0204139	0.0204139	0.140414	0.140414	0.140414	0.140414	0.140414	0.480414	0.480414	0.480414	0.480414	0.480414	1
33 year, screening age	no CIN, HPV-, non-screened	no CIN, HPV-, screened	NO CIN, HPV-, screened in the cycle	no CIN, HPV+, non-screened	no CIN, HPV+, screened	no CIN, HPV+, screened in the cycle	CIN1, HPV+, non-screened	CIN1, HPV+, screened, not detected	CIN1, HPV+, screened in the cycle, detected	CIN1, HPV+, screened in the cycle, not detected	CIN2-3, HPV+, non-screened	CIN2-3, HPV+, screened	CIN2-3, HPV+, screened in the cycle, detected	CIN 2-3, HPV+, screened in the cycle, not detected	CCI, IIA, not detected	CCI, IIA, detected	CCI, IIA, screened in the cycle, not detected	CCI, IIA, de novo detected, without screening	CCI, IIA, de novo detected, with screening	CCIIB, III, not detected	CCIIB, III, detected	CCIIB, III, screened in the cycle, not detected	CCIIB, III, de novo detected, without screening	CCIIB, III, de novo detected with screening	CCIV not detected	CCIV detected	CCIV, screened in the cycle, not detected	CCIV, de novo detected without screening	CCIV, de novo detected with screening	death
no CIN, HPV-, non-screened				0.375			0.375				0.03
no CIN, HPV-, screened					0.375	0.375		0.375		0.375		0.03	0.03	0.03
NO CIN, HPV-, screened in the cycle
no CIN, HPV+, non-screened	0.069
no CIN, HPV+, screened		0.069	0.069
no CIN, HPV+, screened in the cycle
CIN1, HPV+, non-screened				0.088
CIN1, HPV+, screened, not detected					0.088	0.088
CIN1, HPV+, screened in the cycle, detected
CIN1, HPV+, screened in the cycle, not detected
CIN2-3, HPV+, non-screened							0.029
CIN2-3, HPV+, screened								0.029		0.029
CIN2-3, HPV+, screened in the cycle, detected
CIN 2-3, HPV+, screened in the cycle, not detected
CCI, IIA, not detected											0.015	0.015		0.015
CCI, IIA, detected
CCI, IIA, screened in the cycle, not detected
CCI, IIA, de novo detected, without screening															0.25
CCI, IIA, de novo detected, with screening
CCIIB, III, not detected															0.245		0.245
CCIIB, III, detected
CCIIB, III, screened in the cycle, not detected
CCIIB, III, de novo detected, without screening																				0.9		0.9
CCIIB, III, de novo detected with screening
CCIV not detected																				0.305		0.305
CCIV detected
CCIV, screened in the cycle, not detected
CCIV, de novo detected without screening																									2.3		2.3
CCIV, de novo detected with screening
death	0.000467199	0.000467199	0.000467199	0.000467199	0.000467199	0.000467199	0.000467199	0.000467199	0.000467199	0.000467199	0.000467199	0.000467199	0.000467199	0.000467199	0.0204672	0.0204672	0.0204672	0.0204672	0.0204672	0.140467	0.140467	0.140467	0.140467	0.140467	0.480467	0.480467	0.480467	0.480467	0.480467	1
33-35 years	no CIN, HPV-, non-screened	no CIN, HPV-, screened	NO CIN, HPV-, screened in the cycle	no CIN, HPV+, non-screened	no CIN, HPV+, screened	no CIN, HPV+, screened in the cycle	CIN1, HPV+, non-screened	CIN1, HPV+, screened, not detected	CIN1, HPV+, screened in the cycle, detected	CIN1, HPV+, screened in the cycle, not detected	CIN2-3, HPV+, non-screened	CIN2-3, HPV+, screened	CIN2-3, HPV+, screened in the cycle, detected	CIN 2-3, HPV+, screened in the cycle, not detected	CCI, IIA, not detected	CCI, IIA, detected	CCI, IIA, screened in the cycle, not detected	CCI, IIA, de novo detected, without screening	CCI, IIA, de novo detected, with screening	CCIIB, III, not detected	CCIIB, III, detected	CCIIB, III, screened in the cycle, not detected	CCIIB, III, de novo detected, without screening	CCIIB, III, de novo detected with screening	CCIV not detected	CCIV detected	CCIV, screened in the cycle, not detected	CCIV, de novo detected without screening	CCIV, de novo detected with screening	death
no CIN, HPV-, non-screened				0.375			0.375				0.029
no CIN, HPV-, screened					0.375	0.375		0.375		0.375		0.029		0.029
NO CIN, HPV-, screened in the cycle
no CIN, HPV+, non-screened	0.067
no CIN, HPV+, screened		0.067	0.067
no CIN, HPV+, screened in the cycle
CIN1, HPV+, non-screened				0.089
CIN1, HPV+, screened, not detected					0.089	0.089
CIN1, HPV+, screened in the cycle, detected
CIN1, HPV+, screened in the cycle, not detected
CIN2-3, HPV+, non-screened							0.03
CIN2-3, HPV+, screened								0.03		0.03
CIN2-3, HPV+, screened in the cycle, detected
CIN 2-3, HPV+, screened in the cycle, not detected
CCI, IIA, not detected											0.016	0.016		0.016
CCI, IIA, detected
CCI, IIA, screened in the cycle, not detected
CCI, IIA, de novo detected, without screening															0.25
CCI, IIA, de novo detected, with screening
CCIIB, III, not detected															0.245		0.245
CCIIB, III, detected
CCIIB, III, screened in the cycle, not detected
CCIIB, III, de novo detected, without screening																				0.9		0.9
CCIIB, III, de novo detected with screening
CCIV not detected																				0.305		0.305
CCIV detected
CCIV, screened in the cycle, not detected
CCIV, de novo detected without screening																									2.3		2.3
CCIV, de novo detected with screening
death	0.000630852	0.000630852	0.000630852	0.000630852	0.000630852	0.000630852	0.000630852	0.000630852	0.000630852	0.000630852	0.000630852	0.000630852	0.000630852	0.000630852	0.0204139	0.0204139	0.0204139	0.0204139	0.0204139	0.140414	0.140414	0.140414	0.140414	0.140414	0.480414	0.480414	0.480414	0.480414	0.480414	1
36 year, screening age	no CIN, HPV-, non-screened	no CIN, HPV-, screened	NO CIN, HPV-, screened in the cycle	no CIN, HPV+, non-screened	no CIN, HPV+, screened	no CIN, HPV+, screened in the cycle	CIN1, HPV+, non-screened	CIN1, HPV+, screened, not detected	CIN1, HPV+, screened in the cycle, detected	CIN1, HPV+, screened in the cycle, not detected	CIN2-3, HPV+, non-screened	CIN2-3, HPV+, screened	CIN2-3, HPV+, screened in the cycle, detected	CIN 2-3, HPV+, screened in the cycle, not detected	CCI, IIA, not detected	CCI, IIA, detected	CCI, IIA, screened in the cycle, not detected	CCI, IIA, de novo detected, without screening	CCI, IIA, de novo detected, with screening	CCIIB, III, not detected	CCIIB, III, detected	CCIIB, III, screened in the cycle, not detected	CCIIB, III, de novo detected, without screening	CCIIB, III, de novo detected with screening	CCIV not detected	CCIV detected	CCIV, screened in the cycle, not detected	CCIV, de novo detected without screening	CCIV, de novo detected with screening	death
no CIN, HPV-, non-screened				0.375			0.375				0.029
no CIN, HPV-, screened					0.375	0.375		0.375		0.375		0.029	0.029	0.029
NO CIN, HPV-, screened in the cycle
no CIN, HPV+, non-screened	0.066
no CIN, HPV+, screened		0.066	0.066
no CIN, HPV+, screened in the cycle
CIN1, HPV+, non-screened				0.09
CIN1, HPV+, screened, not detected					0.09	0.09
CIN1, HPV+, screened in the cycle, detected
CIN1, HPV+, screened in the cycle, not detected
CIN2-3, HPV+, non-screened							0.034
CIN2-3, HPV+, screened								0.034		0.034
CIN2-3, HPV+, screened in the cycle, detected
CIN 2-3, HPV+, screened in the cycle, not detected
CCI, IIA, not detected											0.02	0.02		0.02
CCI, IIA, detected
CCI, IIA, screened in the cycle, not detected
CCI, IIA, de novo detected, without screening															0.25
CCI, IIA, de novo detected, with screening
CCIIB, III, not detected															0.245		0.245
CCIIB, III, detected
CCIIB, III, screened in the cycle, not detected
CCIIB, III, de novo detected, without screening																				0.9		0.9
CCIIB, III, de novo detected with screening
CCIV not detected																				0.305		0.305
CCIV detected
CCIV, screened in the cycle, not detected
CCIV, de novo detected without screening																									2.3		2.3
CCIV, de novo detected with screening
death	0.000792994	0.000792994	0.000792994	0.000792994	0.000792994	0.000792994	0.000792994	0.000792994	0.000792994	0.000792994	0.000792994	0.000792994	0.000792994	0.000792994	0.020793	0.020793	0.020793	0.020793	0.020793	0.140793	0.140793	0.140793	0.140793	0.140793	0.480793	0.480793	0.480793	0.480793	0.480793	1
36-38 years	no CIN, HPV-, non-screened	no CIN, HPV-, screened	NO CIN, HPV-, screened in the cycle	no CIN, HPV+, non-screened	no CIN, HPV+, screened	no CIN, HPV+, screened in the cycle	CIN1, HPV+, non-screened	CIN1, HPV+, screened, not detected	CIN1, HPV+, screened in the cycle, detected	CIN1, HPV+, screened in the cycle, not detected	CIN2-3, HPV+, non-screened	CIN2-3, HPV+, screened	CIN2-3, HPV+, screened in the cycle, detected	CIN 2-3, HPV+, screened in the cycle, not detected	CCI, IIA, not detected	CCI, IIA, detected	CCI, IIA, screened in the cycle, not detected	CCI, IIA, de novo detected, without screening	CCI, IIA, de novo detected, with screening	CCIIB, III, not detected	CCIIB, III, detected	CCIIB, III, screened in the cycle, not detected	CCIIB, III, de novo detected, without screening	CCIIB, III, de novo detected with screening	CCIV not detected	CCIV detected	CCIV, screened in the cycle, not detected	CCIV, de novo detected without screening	CCIV, de novo detected with screening	death
no CIN, HPV-, non-screened				0.375			0.375				0.028
no CIN, HPV-, screened					0.375	0.375		0.375		0.375		0.028		0.028
NO CIN, HPV-, screened in the cycle
no CIN, HPV+, non-screened	0.066
no CIN, HPV+, screened		0.066	0.066
no CIN, HPV+, screened in the cycle
CIN1, HPV+, non-screened				0.093
CIN1, HPV+, screened, not detected					0.093	0.093
CIN1, HPV+, screened in the cycle, detected
CIN1, HPV+, screened in the cycle, not detected
CIN2-3, HPV+, non-screened							0.035
CIN2-3, HPV+, screened								0.035		0.035
CIN2-3, HPV+, screened in the cycle, detected
CIN 2-3, HPV+, screened in the cycle, not detected
CCI, IIA, not detected											0.022	0.022		0.022
CCI, IIA, detected
CCI, IIA, screened in the cycle, not detected
CCI, IIA, de novo detected, without screening															0.25
CCI, IIA, de novo detected, with screening
CCIIB, III, not detected															0.245		0.245
CCIIB, III, detected
CCIIB, III, screened in the cycle, not detected
CCIIB, III, de novo detected, without screening																				0.9		0.9
CCIIB, III, de novo detected with screening
CCIV not detected																				0.305		0.305
CCIV detected
CCIV, screened in the cycle, not detected
CCIV, de novo detected without screening																									2.3		2.3
CCIV, de novo detected with screening
death	0.000914317	0.000914317	0.000914317	0.000914317	0.000914317	0.000914317	0.000914317	0.000914317	0.000914317	0.000914317	0.000914317	0.000914317	0.000914317	0.000914317	0.0209143	0.0209143	0.0209143	0.0209143	0.0209143	0.140914	0.140914	0.140914	0.140914	0.140914	0.480914	0.480914	0.480914	0.480914	0.480914	1
39 year, screening age	no CIN, HPV-, non-screened	no CIN, HPV-, screened	NO CIN, HPV-, screened in the cycle	no CIN, HPV+, non-screened	no CIN, HPV+, screened	no CIN, HPV+, screened in the cycle	CIN1, HPV+, non-screened	CIN1, HPV+, screened, not detected	CIN1, HPV+, screened in the cycle, detected	CIN1, HPV+, screened in the cycle, not detected	CIN2-3, HPV+, non-screened	CIN2-3, HPV+, screened	CIN2-3, HPV+, screened in the cycle, detected	CIN 2-3, HPV+, screened in the cycle, not detected	CCI, IIA, not detected	CCI, IIA, detected	CCI, IIA, screened in the cycle, not detected	CCI, IIA, de novo detected, without screening	CCI, IIA, de novo detected, with screening	CCIIB, III, not detected	CCIIB, III, detected	CCIIB, III, screened in the cycle, not detected	CCIIB, III, de novo detected, without screening	CCIIB, III, de novo detected with screening	CCIV not detected	CCIV detected	CCIV, screened in the cycle, not detected	CCIV, de novo detected without screening	CCIV, de novo detected with screening	death
no CIN, HPV-, non-screened				0.375			0.375				0.028
no CIN, HPV-, screened					0.375	0.375		0.375		0.375		0.028	0.028	0.028
NO CIN, HPV-, screened in the cycle
no CIN, HPV+, non-screened	0.066
no CIN, HPV+, screened		0.066	0.066
no CIN, HPV+, screened in the cycle
CIN1, HPV+, non-screened				0.096
CIN1, HPV+, screened, not detected					0.096	0.096
CIN1, HPV+, screened in the cycle, detected
CIN1, HPV+, screened in the cycle, not detected
CIN2-3, HPV+, non-screened							0.036
CIN2-3, HPV+, screened								0.036		0.036
CIN2-3, HPV+, screened in the cycle, detected
CIN 2-3, HPV+, screened in the cycle, not detected
CCI, IIA, not detected											0.028	0.028		0.028
CCI, IIA, detected
CCI, IIA, screened in the cycle, not detected
CCI, IIA, de novo detected, without screening															0.25
CCI, IIA, de novo detected, with screening
CCIIB, III, not detected															0.245		0.245
CCIIB, III, detected
CCIIB, III, screened in the cycle, not detected
CCIIB, III, de novo detected, without screening																				0.9		0.9
CCIIB, III, de novo detected with screening
CCIV not detected																				0.305		0.305
CCIV detected
CCIV, screened in the cycle, not detected
CCIV, de novo detected without screening																									2.3		2.3
CCIV, de novo detected with screening
death	0.00127337	0.00127337	0.00127337	0.00127337	0.00127337	0.00127337	0.00127337	0.00127337	0.00127337	0.00127337	0.00127337	0.00127337	0.00127337	0.00127337	0.0212734	0.0212734	0.0212734	0.0212734	0.0212734	0.141273	0.141273	0.141273	0.141273	0.141273	0.481273	0.481273	0.481273	0.481273	0.481273	1
39-41 years	no CIN, HPV-, non-screened	no CIN, HPV-, screened	NO CIN, HPV-, screened in the cycle	no CIN, HPV+, non-screened	no CIN, HPV+, screened	no CIN, HPV+, screened in the cycle	CIN1, HPV+, non-screened	CIN1, HPV+, screened, not detected	CIN1, HPV+, screened in the cycle, detected	CIN1, HPV+, screened in the cycle, not detected	CIN2-3, HPV+, non-screened	CIN2-3, HPV+, screened	CIN2-3, HPV+, screened in the cycle, detected	CIN 2-3, HPV+, screened in the cycle, not detected	CCI, IIA, not detected	CCI, IIA, detected	CCI, IIA, screened in the cycle, not detected	CCI, IIA, de novo detected, without screening	CCI, IIA, de novo detected, with screening	CCIIB, III, not detected	CCIIB, III, detected	CCIIB, III, screened in the cycle, not detected	CCIIB, III, de novo detected, without screening	CCIIB, III, de novo detected with screening	CCIV not detected	CCIV detected	CCIV, screened in the cycle, not detected	CCIV, de novo detected without screening	CCIV, de novo detected with screening	death
no CIN, HPV-, non-screened				0.375			0.375				0.027
no CIN, HPV-, screened					0.375	0.375		0.375		0.375		0.027		0.027
NO CIN, HPV-, screened in the cycle
no CIN, HPV+, non-screened	0.064
no CIN, HPV+, screened		0.064	0.064
no CIN, HPV+, screened in the cycle
CIN1, HPV+, non-screened				0.097
CIN1, HPV+, screened, not detected					0.097	0.097
CIN1, HPV+, screened in the cycle, detected
CIN1, HPV+, screened in the cycle, not detected
CIN2-3, HPV+, non-screened							0.037
CIN2-3, HPV+, screened								0.037		0.037
CIN2-3, HPV+, screened in the cycle, detected
CIN 2-3, HPV+, screened in the cycle, not detected
CCI, IIA, not detected											0.029	0.029		0.029
CCI, IIA, detected
CCI, IIA, screened in the cycle, not detected
CCI, IIA, de novo detected, without screening															0.25
CCI, IIA, de novo detected, with screening
CCIIB, III, not detected															0.245		0.245
CCIIB, III, detected
CCIIB, III, screened in the cycle, not detected
CCIIB, III, de novo detected, without screening																				0.9		0.9
CCIIB, III, de novo detected with screening
CCIV not detected																				0.305		0.305
CCIV detected
CCIV, screened in the cycle, not detected
CCIV, de novo detected without screening																									2.3		2.3
CCIV, de novo detected with screening
death	0.00137362	0.00137362	0.00137362	0.00137362	0.00137362	0.00137362	0.00137362	0.00137362	0.00137362	0.00137362	0.00137362	0.00137362	0.00137362	0.00137362	0.0213736	0.0213736	0.0213736	0.0213736	0.0213736	0.141374	0.141374	0.141374	0.141374	0.141374	0.481374	0.481374	0.481374	0.481374	0.481374	1
42 year, screening age	no CIN, HPV-, non-screened	no CIN, HPV-, screened	NO CIN, HPV-, screened in the cycle	no CIN, HPV+, non-screened	no CIN, HPV+, screened	no CIN, HPV+, screened in the cycle	CIN1, HPV+, non-screened	CIN1, HPV+, screened, not detected	CIN1, HPV+, screened in the cycle, detected	CIN1, HPV+, screened in the cycle, not detected	CIN2-3, HPV+, non-screened	CIN2-3, HPV+, screened	CIN2-3, HPV+, screened in the cycle, detected	CIN 2-3, HPV+, screened in the cycle, not detected	CCI, IIA, not detected	CCI, IIA, detected	CCI, IIA, screened in the cycle, not detected	CCI, IIA, de novo detected, without screening	CCI, IIA, de novo detected, with screening	CCIIB, III, not detected	CCIIB, III, detected	CCIIB, III, screened in the cycle, not detected	CCIIB, III, de novo detected, without screening	CCIIB, III, de novo detected with screening	CCIV not detected	CCIV detected	CCIV, screened in the cycle, not detected	CCIV, de novo detected without screening	CCIV, de novo detected with screening	death
no CIN, HPV-, non-screened				0.375			0.375				0.025
no CIN, HPV-, screened					0.375	0.375		0.375		0.375		0.025	0.025	0.025
NO CIN, HPV-, screened in the cycle
no CIN, HPV+, non-screened	0.055
no CIN, HPV+, screened		0.055	0.055
no CIN, HPV+, screened in the cycle
CIN1, HPV+, non-screened				0.098
CIN1, HPV+, screened, not detected					0.098	0.098
CIN1, HPV+, screened in the cycle, detected
CIN1, HPV+, screened in the cycle, not detected
CIN2-3, HPV+, non-screened							0.04
CIN2-3, HPV+, screened								0.04		0
CIN2-3, HPV+, screened in the cycle, detected
CIN 2-3, HPV+, screened in the cycle, not detected
CCI, IIA, not detected											0.035	0.035		0.035
CCI, IIA, detected
CCI, IIA, screened in the cycle, not detected
CCI, IIA, de novo detected, without screening															0.25
CCI, IIA, de novo detected, with screening
CCIIB, III, not detected															0.245		0.245
CCIIB, III, detected
CCIIB, III, screened in the cycle, not detected
CCIIB, III, de novo detected, without screening																				0.9		0.9
CCIIB, III, de novo detected with screening
CCIV not detected																				0.305		0.305
CCIV detected
CCIV, screened in the cycle, not detected
CCIV, de novo detected without screening																									2.3		2.3
CCIV, de novo detected with screening
death	0.00157905	0.00157905	0.00157905	0.00157905	0.00157905	0.00157905	0.00157905	0.00157905	0.00157905	0.00157905	0.00157905	0.00157905	0.00157905	0.00157905	0.021579	0.021579	0.021579	0.021579	0.021579	0.141579	0.141579	0.141579	0.141579	0.141579	0.481579	0.481579	0.481579	0.481579	0.481579	1
42-44 years	no CIN, HPV-, non-screened	no CIN, HPV-, screened	NO CIN, HPV-, screened in the cycle	no CIN, HPV+, non-screened	no CIN, HPV+, screened	no CIN, HPV+, screened in the cycle	CIN1, HPV+, non-screened	CIN1, HPV+, screened, not detected	CIN1, HPV+, screened in the cycle, detected	CIN1, HPV+, screened in the cycle, not detected	CIN2-3, HPV+, non-screened	CIN2-3, HPV+, screened	CIN2-3, HPV+, screened in the cycle, detected	CIN 2-3, HPV+, screened in the cycle, not detected	CCI, IIA, not detected	CCI, IIA, detected	CCI, IIA, screened in the cycle, not detected	CCI, IIA, de novo detected, without screening	CCI, IIA, de novo detected, with screening	CCIIB, III, not detected	CCIIB, III, detected	CCIIB, III, screened in the cycle, not detected	CCIIB, III, de novo detected, without screening	CCIIB, III, de novo detected with screening	CCIV not detected	CCIV detected	CCIV, screened in the cycle, not detected	CCIV, de novo detected without screening	CCIV, de novo detected with screening	death
no CIN, HPV-, non-screened				0.375			0.375				0.025
no CIN, HPV-, screened					0.375	0.375		0.375		0.375		0.025		0.025
NO CIN, HPV-, screened in the cycle
no CIN, HPV+, non-screened	0.054
no CIN, HPV+, screened		0.054	0.054
no CIN, HPV+, screened in the cycle
CIN1, HPV+, non-screened				0.099
CIN1, HPV+, screened, not detected					0.099	0.099
CIN1, HPV+, screened in the cycle, detected
CIN1, HPV+, screened in the cycle, not detected
CIN2-3, HPV+, non-screened							0.041
CIN2-3, HPV+, screened								0.041		0.041
CIN2-3, HPV+, screened in the cycle, detected
CIN 2-3, HPV+, screened in the cycle, not detected
CCI, IIA, not detected											0.037	0.037		0.037
CCI, IIA, detected
CCI, IIA, screened in the cycle, not detected
CCI, IIA, de novo detected, without screening															0.25
CCI, IIA, de novo detected, with screening
CCIIB, III, not detected															0.245		0.245
CCIIB, III, detected
CCIIB, III, screened in the cycle, not detected
CCIIB, III, de novo detected, without screening																				0.9		0.9
CCIIB, III, de novo detected with screening
CCIV not detected																				0.305		0.305
CCIV detected
CCIV, screened in the cycle, not detected
CCIV, de novo detected without screening																									2.3		2.3
CCIV, de novo detected with screening
death	0.00198015	0.00198015	0.00198015	0.00198015	0.00198015	0.00198015	0.00198015	0.00198015	0.00198015	0.00198015	0.00198015	0.00198015	0.00198015	0.00198015	0.0219802	0.0219802	0.0219802	0.0219802	0.0219802	0.14198	0.14198	0.14198	0.14198	0.14198	0.48198	0.48198	0.48198	0.48198	0.48198	1
45 year, screening age	no CIN, HPV-, non-screened	no CIN, HPV-, screened	NO CIN, HPV-, screened in the cycle	no CIN, HPV+, non-screened	no CIN, HPV+, screened	no CIN, HPV+, screened in the cycle	CIN1, HPV+, non-screened	CIN1, HPV+, screened, not detected	CIN1, HPV+, screened in the cycle, detected	CIN1, HPV+, screened in the cycle, not detected	CIN2-3, HPV+, non-screened	CIN2-3, HPV+, screened	CIN2-3, HPV+, screened in the cycle, detected	CIN 2-3, HPV+, screened in the cycle, not detected	CCI, IIA, not detected	CCI, IIA, detected	CCI, IIA, screened in the cycle, not detected	CCI, IIA, de novo detected, without screening	CCI, IIA, de novo detected, with screening	CCIIB, III, not detected	CCIIB, III, detected	CCIIB, III, screened in the cycle, not detected	CCIIB, III, de novo detected, without screening	CCIIB, III, de novo detected with screening	CCIV not detected	CCIV detected	CCIV, screened in the cycle, not detected	CCIV, de novo detected without screening	CCIV, de novo detected with screening	death
no CIN, HPV-, non-screened				0.375			0.375				0.024
no CIN, HPV-, screened					0.375	0.375		0.375		0.375		0.024	0.024	0.024
NO CIN, HPV-, screened in the cycle
no CIN, HPV+, non-screened	0.051
no CIN, HPV+, screened		0.051	0.051
no CIN, HPV+, screened in the cycle
CIN1, HPV+, non-screened				0.1
CIN1, HPV+, screened, not detected					0.1	0.1
CIN1, HPV+, screened in the cycle, detected
CIN1, HPV+, screened in the cycle, not detected
CIN2-3, HPV+, non-screened							0.043
CIN2-3, HPV+, screened								0.043		0.043
CIN2-3, HPV+, screened in the cycle, detected
CIN 2-3, HPV+, screened in the cycle, not detected
CCI, IIA, not detected											0.042	0.042		0.042
CCI, IIA, detected
CCI, IIA, screened in the cycle, not detected
CCI, IIA, de novo detected, without screening															0.25
CCI, IIA, de novo detected, with screening
CCIIB, III, not detected															0.245		0.245
CCIIB, III, detected
CCIIB, III, screened in the cycle, not detected
CCIIB, III, de novo detected, without screening																				0.9		0.9
CCIIB, III, de novo detected with screening
CCIV not detected																				0.305		0.305
CCIV detected
CCIV, screened in the cycle, not detected
CCIV, de novo detected without screening																									2.3		2.3
CCIV, de novo detected with screening
death	0.00310933	0.00310933	0.00310933	0.00310933	0.00310933	0.00310933	0.00310933	0.00310933	0.00310933	0.00310933	0.00310933	0.00310933	0.00310933	0.00310933	0.0231093	0.0231093	0.0231093	0.0231093	0.0231093	0.143109	0.143109	0.143109	0.143109	0.143109	0.483109	0.483109	0.483109	0.483109	0.483109	1
45-47 years	no CIN, HPV-, non-screened	no CIN, HPV-, screened	NO CIN, HPV-, screened in the cycle	no CIN, HPV+, non-screened	no CIN, HPV+, screened	no CIN, HPV+, screened in the cycle	CIN1, HPV+, non-screened	CIN1, HPV+, screened, not detected	CIN1, HPV+, screened in the cycle, detected	CIN1, HPV+, screened in the cycle, not detected	CIN2-3, HPV+, non-screened	CIN2-3, HPV+, screened	CIN2-3, HPV+, screened in the cycle, detected	CIN 2-3, HPV+, screened in the cycle, not detected	CCI, IIA, not detected	CCI, IIA, detected	CCI, IIA, screened in the cycle, not detected	CCI, IIA, de novo detected, without screening	CCI, IIA, de novo detected, with screening	CCIIB, III, not detected	CCIIB, III, detected	CCIIB, III, screened in the cycle, not detected	CCIIB, III, de novo detected, without screening	CCIIB, III, de novo detected with screening	CCIV not detected	CCIV detected	CCIV, screened in the cycle, not detected	CCIV, de novo detected without screening	CCIV, de novo detected with screening	death
no CIN, HPV-, non-screened				0.375			0.375				0.024
no CIN, HPV-, screened					0.375	0.375		0.375		0.375		0.024		0.024
NO CIN, HPV-, screened in the cycle
no CIN, HPV+, non-screened	0.049
no CIN, HPV+, screened		0.049	0.049
no CIN, HPV+, screened in the cycle
CIN1, HPV+, non-screened				0.1
CIN1, HPV+, screened, not detected					0.1	0.1
CIN1, HPV+, screened in the cycle, detected
CIN1, HPV+, screened in the cycle, not detected
CIN2-3, HPV+, non-screened							0.043
CIN2-3, HPV+, screened								0.043		0.043
CIN2-3, HPV+, screened in the cycle, detected
CIN 2-3, HPV+, screened in the cycle, not detected
CCI, IIA, not detected											0.045	0.045		0.045
CCI, IIA, detected
CCI, IIA, screened in the cycle, not detected
CCI, IIA, de novo detected, without screening															0.25
CCI, IIA, de novo detected, with screening
CCIIB, III, not detected															0.245		0.245
CCIIB, III, detected
CCIIB, III, screened in the cycle, not detected
CCIIB, III, de novo detected, without screening																				0.9		0.9
CCIIB, III, de novo detected with screening
CCIV not detected																				0.305		0.305
CCIV detected
CCIV, screened in the cycle, not detected
CCIV, de novo detected without screening																									2.3		2.3
CCIV, de novo detected with screening
death	0.00320378	0.00320378	0.00320378	0.00320378	0.00320378	0.00320378	0.00320378	0.00320378	0.00320378	0.00320378	0.00320378	0.00320378	0.00320378	0.00320378	0.0232038	0.0232038	0.0232038	0.0232038	0.0232038	0.143204	0.143204	0.143204	0.143204	0.143204	0.483204	0.483204	0.483204	0.483204	0.483204	1
48 year, screening age	no CIN, HPV-, non-screened	no CIN, HPV-, screened	NO CIN, HPV-, screened in the cycle	no CIN, HPV+, non-screened	no CIN, HPV+, screened	no CIN, HPV+, screened in the cycle	CIN1, HPV+, non-screened	CIN1, HPV+, screened, not detected	CIN1, HPV+, screened in the cycle, detected	CIN1, HPV+, screened in the cycle, not detected	CIN2-3, HPV+, non-screened	CIN2-3, HPV+, screened	CIN2-3, HPV+, screened in the cycle, detected	CIN 2-3, HPV+, screened in the cycle, not detected	CCI, IIA, not detected	CCI, IIA, detected	CCI, IIA, screened in the cycle, not detected	CCI, IIA, de novo detected, without screening	CCI, IIA, de novo detected, with screening	CCIIB, III, not detected	CCIIB, III, detected	CCIIB, III, screened in the cycle, not detected	CCIIB, III, de novo detected, without screening	CCIIB, III, de novo detected with screening	CCIV not detected	CCIV detected	CCIV, screened in the cycle, not detected	CCIV, de novo detected without screening	CCIV, de novo detected with screening	death
no CIN, HPV-, non-screened				0.375			0.375				0.024
no CIN, HPV-, screened					0.375	0.375		0.375		0.375		0.024	0.024	0.024
NO CIN, HPV-, screened in the cycle
no CIN, HPV+, non-screened	0.047
no CIN, HPV+, screened		0.047	0.047
no CIN, HPV+, screened in the cycle
CIN1, HPV+, non-screened				0.1
CIN1, HPV+, screened, not detected					0.1	0.1
CIN1, HPV+, screened in the cycle, detected
CIN1, HPV+, screened in the cycle, not detected
CIN2-3, HPV+, non-screened							0.044
CIN2-3, HPV+, screened								0.044		0.044
CIN2-3, HPV+, screened in the cycle, detected
CIN 2-3, HPV+, screened in the cycle, not detected
CCI, IIA, not detected											0.049	0.049		0.049
CCI, IIA, detected
CCI, IIA, screened in the cycle, not detected
CCI, IIA, de novo detected, without screening															0.25
CCI, IIA, de novo detected, with screening
CCIIB, III, not detected															0.245		0.245
CCIIB, III, detected
CCIIB, III, screened in the cycle, not detected
CCIIB, III, de novo detected, without screening																				0.9		0.9
CCIIB, III, de novo detected with screening
CCIV not detected																				0.305		0.305
CCIV detected
CCIV, screened in the cycle, not detected
CCIV, de novo detected without screening																									2.3		2.3
CCIV, de novo detected with screening
death	0.00331237	0.00331237	0.00331237	0.00331237	0.00331237	0.00331237	0.00331237	0.00331237	0.00331237	0.00331237	0.00331237	0.00331237	0.00331237	0.00331237	0.0233124	0.0233124	0.0233124	0.0233124	0.0233124	0.143312	0.143312	0.143312	0.143312	0.143312	0.483312	0.483312	0.483312	0.483312	0.483312	1
48-50 years	no CIN, HPV-, non-screened	no CIN, HPV-, screened	NO CIN, HPV-, screened in the cycle	no CIN, HPV+, non-screened	no CIN, HPV+, screened	no CIN, HPV+, screened in the cycle	CIN1, HPV+, non-screened	CIN1, HPV+, screened, not detected	CIN1, HPV+, screened in the cycle, detected	CIN1, HPV+, screened in the cycle, not detected	CIN2-3, HPV+, non-screened	CIN2-3, HPV+, screened	CIN2-3, HPV+, screened in the cycle, detected	CIN 2-3, HPV+, screened in the cycle, not detected	CCI, IIA, not detected	CCI, IIA, detected	CCI, IIA, screened in the cycle, not detected	CCI, IIA, de novo detected, without screening	CCI, IIA, de novo detected, with screening	CCIIB, III, not detected	CCIIB, III, detected	CCIIB, III, screened in the cycle, not detected	CCIIB, III, de novo detected, without screening	CCIIB, III, de novo detected with screening	CCIV not detected	CCIV detected	CCIV, screened in the cycle, not detected	CCIV, de novo detected without screening	CCIV, de novo detected with screening	death
no CIN, HPV-, non-screened				0.375			0.375				0.024
no CIN, HPV-, screened					0.375	0.375		0.375		0.375		0.024		0.024
NO CIN, HPV-, screened in the cycle
no CIN, HPV+, non-screened	0.046
no CIN, HPV+, screened		0.046	0.046
no CIN, HPV+, screened in the cycle
CIN1, HPV+, non-screened				0.102
CIN1, HPV+, screened, not detected					0.102	0.102
CIN1, HPV+, screened in the cycle, detected
CIN1, HPV+, screened in the cycle, not detected
CIN2-3, HPV+, non-screened							0.044
CIN2-3, HPV+, screened								0.044		0.044
CIN2-3, HPV+, screened in the cycle, detected
CIN 2-3, HPV+, screened in the cycle, not detected
CCI, IIA, not detected											0.05	0.05		0.05
CCI, IIA, detected
CCI, IIA, screened in the cycle, not detected
CCI, IIA, de novo detected, without screening															0.25
CCI, IIA, de novo detected, with screening
CCIIB, III, not detected															0.245		0.245
CCIIB, III, detected
CCIIB, III, screened in the cycle, not detected
CCIIB, III, de novo detected, without screening																				0.9		0.9
CCIIB, III, de novo detected with screening
CCIV not detected																				0.305		0.305
CCIV detected
CCIV, screened in the cycle, not detected
CCIV, de novo detected without screening																									2.3		2.3
CCIV, de novo detected with screening
death	0.00408856	0.00408856	0.00408856	0.00408856	0.00408856	0.00408856	0.00408856	0.00408856	0.00408856	0.00408856	0.00408856	0.00408856	0.00408856	0.00408856	0.0240886	0.0240886	0.0240886	0.0240886	0.0240886	0.144089	0.144089	0.144089	0.144089	0.144089	0.484089	0.484089	0.484089	0.484089	0.484089	1
51 year, screening age	no CIN, HPV-, non-screened	no CIN, HPV-, screened	NO CIN, HPV-, screened in the cycle	no CIN, HPV+, non-screened	no CIN, HPV+, screened	no CIN, HPV+, screened in the cycle	CIN1, HPV+, non-screened	CIN1, HPV+, screened, not detected	CIN1, HPV+, screened in the cycle, detected	CIN1, HPV+, screened in the cycle, not detected	CIN2-3, HPV+, non-screened	CIN2-3, HPV+, screened	CIN2-3, HPV+, screened in the cycle, detected	CIN 2-3, HPV+, screened in the cycle, not detected	CCI, IIA, not detected	CCI, IIA, detected	CCI, IIA, screened in the cycle, not detected	CCI, IIA, de novo detected, without screening	CCI, IIA, de novo detected, with screening	CCIIB, III, not detected	CCIIB, III, detected	CCIIB, III, screened in the cycle, not detected	CCIIB, III, de novo detected, without screening	CCIIB, III, de novo detected with screening	CCIV not detected	CCIV detected	CCIV, screened in the cycle, not detected	CCIV, de novo detected without screening	CCIV, de novo detected with screening	death
no CIN, HPV-, non-screened				0.375			0.375				0.023
no CIN, HPV-, screened					0.375	0.375		0.375		0.375		0.023	0.023	0.023
NO CIN, HPV-, screened in the cycle
no CIN, HPV+, non-screened	0.045
no CIN, HPV+, screened		0.045	0.045
no CIN, HPV+, screened in the cycle
CIN1, HPV+, non-screened				0.102
CIN1, HPV+, screened, not detected					0.102	0.102
CIN1, HPV+, screened in the cycle, detected
CIN1, HPV+, screened in the cycle, not detected
CIN2-3, HPV+, non-screened							0.045
CIN2-3, HPV+, screened								0.045		0.045
CIN2-3, HPV+, screened in the cycle, detected
CIN 2-3, HPV+, screened in the cycle, not detected
CCI, IIA, not detected											0.055	0.055		0.055
CCI, IIA, detected
CCI, IIA, screened in the cycle, not detected
CCI, IIA, de novo detected, without screening															0.25
CCI, IIA, de novo detected, with screening
CCIIB, III, not detected															0.245		0.245
CCIIB, III, detected
CCIIB, III, screened in the cycle, not detected
CCIIB, III, de novo detected, without screening																				0.9		0.9
CCIIB, III, de novo detected with screening
CCIV not detected																				0.305		0.305
CCIV detected
CCIV, screened in the cycle, not detected
CCIV, de novo detected without screening																									2.3		2.3
CCIV, de novo detected with screening
death	0.00553093	0.00553093	0.00553093	0.00553093	0.00553093	0.00553093	0.00553093	0.00553093	0.00553093	0.00553093	0.00553093	0.00553093	0.00553093	0.00553093	0.0255309	0.0255309	0.0255309	0.0255309	0.0255309	0.145531	0.145531	0.145531	0.145531	0.145531	0.485531	0.485531	0.485531	0.485531	0.485531	1
51-53 years	no CIN, HPV-, non-screened	no CIN, HPV-, screened	NO CIN, HPV-, screened in the cycle	no CIN, HPV+, non-screened	no CIN, HPV+, screened	no CIN, HPV+, screened in the cycle	CIN1, HPV+, non-screened	CIN1, HPV+, screened, not detected	CIN1, HPV+, screened in the cycle, detected	CIN1, HPV+, screened in the cycle, not detected	CIN2-3, HPV+, non-screened	CIN2-3, HPV+, screened	CIN2-3, HPV+, screened in the cycle, detected	CIN 2-3, HPV+, screened in the cycle, not detected	CCI, IIA, not detected	CCI, IIA, detected	CCI, IIA, screened in the cycle, not detected	CCI, IIA, de novo detected, without screening	CCI, IIA, de novo detected, with screening	CCIIB, III, not detected	CCIIB, III, detected	CCIIB, III, screened in the cycle, not detected	CCIIB, III, de novo detected, without screening	CCIIB, III, de novo detected with screening	CCIV not detected	CCIV detected	CCIV, screened in the cycle, not detected	CCIV, de novo detected without screening	CCIV, de novo detected with screening	death
no CIN, HPV-, non-screened				0.375			0.375				0.023
no CIN, HPV-, screened					0.375	0.375		0.375		0.375		0.023		0.023
NO CIN, HPV-, screened in the cycle
no CIN, HPV+, non-screened	0.043
no CIN, HPV+, screened		0.043	0.043
no CIN, HPV+, screened in the cycle
CIN1, HPV+, non-screened				0.102
CIN1, HPV+, screened, not detected					0.102	0.102
CIN1, HPV+, screened in the cycle, detected
CIN1, HPV+, screened in the cycle, not detected
CIN2-3, HPV+, non-screened							0.045
CIN2-3, HPV+, screened								0.045		0.045
CIN2-3, HPV+, screened in the cycle, detected
CIN 2-3, HPV+, screened in the cycle, not detected
CCI, IIA, not detected											0.056	0.056		0.056
CCI, IIA, detected
CCI, IIA, screened in the cycle, not detected
CCI, IIA, de novo detected, without screening															0.25
CCI, IIA, de novo detected, with screening
CCIIB, III, not detected															0.245		0.245
CCIIB, III, detected
CCIIB, III, screened in the cycle, not detected
CCIIB, III, de novo detected, without screening																				0.9		0.9
CCIIB, III, de novo detected with screening
CCIV not detected																				0.305		0.305
CCIV detected
CCIV, screened in the cycle, not detected
CCIV, de novo detected without screening																									2.3		2.3
CCIV, de novo detected with screening
death	0.005795	0.005795	0.005795	0.005795	0.005795	0.005795	0.005795	0.005795	0.005795	0.005795	0.005795	0.005795	0.005795	0.005795	0.025795	0.025795	0.025795	0.025795	0.025795	0.145795	0.145795	0.145795	0.145795	0.145795	0.485795	0.485795	0.485795	0.485795	0.485795	1
54 year, screening age	no CIN, HPV-, non-screened	no CIN, HPV-, screened	NO CIN, HPV-, screened in the cycle	no CIN, HPV+, non-screened	no CIN, HPV+, screened	no CIN, HPV+, screened in the cycle	CIN1, HPV+, non-screened	CIN1, HPV+, screened, not detected	CIN1, HPV+, screened in the cycle, detected	CIN1, HPV+, screened in the cycle, not detected	CIN2-3, HPV+, non-screened	CIN2-3, HPV+, screened	CIN2-3, HPV+, screened in the cycle, detected	CIN 2-3, HPV+, screened in the cycle, not detected	CCI, IIA, not detected	CCI, IIA, detected	CCI, IIA, screened in the cycle, not detected	CCI, IIA, de novo detected, without screening	CCI, IIA, de novo detected, with screening	CCIIB, III, not detected	CCIIB, III, detected	CCIIB, III, screened in the cycle, not detected	CCIIB, III, de novo detected, without screening	CCIIB, III, de novo detected with screening	CCIV not detected	CCIV detected	CCIV, screened in the cycle, not detected	CCIV, de novo detected without screening	CCIV, de novo detected with screening	death
no CIN, HPV-, non-screened				0.375			0.375				0.023
no CIN, HPV-, screened					0.375	0.375		0.375		0.375		0.023	0.023	0.023
NO CIN, HPV-, screened in the cycle
no CIN, HPV+, non-screened	0.042
no CIN, HPV+, screened		0.042	0.042
no CIN, HPV+, screened in the cycle
CIN1, HPV+, non-screened				0.103
CIN1, HPV+, screened, not detected					0.103	0.103
CIN1, HPV+, screened in the cycle, detected
CIN1, HPV+, screened in the cycle, not detected
CIN2-3, HPV+, non-screened							0.045
CIN2-3, HPV+, screened								0.045		0.045
CIN2-3, HPV+, screened in the cycle, detected
CIN 2-3, HPV+, screened in the cycle, not detected
CCI, IIA, not detected											0.06	0.06		0.06
CCI, IIA, detected
CCI, IIA, screened in the cycle, not detected
CCI, IIA, de novo detected, without screening															0.25
CCI, IIA, de novo detected, with screening
CCIIB, III, not detected															0.245		0.245
CCIIB, III, detected
CCIIB, III, screened in the cycle, not detected
CCIIB, III, de novo detected, without screening																				0.9		0.9
CCIIB, III, de novo detected with screening
CCIV not detected																				0.305		0.305
CCIV detected
CCIV, screened in the cycle, not detected
CCIV, de novo detected without screening																									2.3		2.3
CCIV, de novo detected with screening
death	0.00638981	0.00638981	0.00638981	0.00638981	0.00638981	0.00638981	0.00638981	0.00638981	0.00638981	0.00638981	0.00638981	0.00638981	0.00638981	0.00638981	0.0263898	0.0263898	0.0263898	0.0263898	0.0263898	0.14639	0.14639	0.14639	0.14639	0.14639	0.48639	0.48639	0.48639	0.48639	0.48639	1
54-56 years	no CIN, HPV-, non-screened	no CIN, HPV-, screened	NO CIN, HPV-, screened in the cycle	no CIN, HPV+, non-screened	no CIN, HPV+, screened	no CIN, HPV+, screened in the cycle	CIN1, HPV+, non-screened	CIN1, HPV+, screened, not detected	CIN1, HPV+, screened in the cycle, detected	CIN1, HPV+, screened in the cycle, not detected	CIN2-3, HPV+, non-screened	CIN2-3, HPV+, screened	CIN2-3, HPV+, screened in the cycle, detected	CIN 2-3, HPV+, screened in the cycle, not detected	CCI, IIA, not detected	CCI, IIA, detected	CCI, IIA, screened in the cycle, not detected	CCI, IIA, de novo detected, without screening	CCI, IIA, de novo detected, with screening	CCIIB, III, not detected	CCIIB, III, detected	CCIIB, III, screened in the cycle, not detected	CCIIB, III, de novo detected, without screening	CCIIB, III, de novo detected with screening	CCIV not detected	CCIV detected	CCIV, screened in the cycle, not detected	CCIV, de novo detected without screening	CCIV, de novo detected with screening	death
no CIN, HPV-, non-screened				0.375			0.375				0.023
no CIN, HPV-, screened					0.375	0.375		0.375		0.375		0.023		0.023
NO CIN, HPV-, screened in the cycle
no CIN, HPV+, non-screened	0.04
no CIN, HPV+, screened		0.04	0.04
no CIN, HPV+, screened in the cycle
CIN1, HPV+, non-screened				0.103
CIN1, HPV+, screened, not detected					0.103	0.103
CIN1, HPV+, screened in the cycle, detected
CIN1, HPV+, screened in the cycle, not detected
CIN2-3, HPV+, non-screened							0.045
CIN2-3, HPV+, screened								0.045		0.045
CIN2-3, HPV+, screened in the cycle, detected
CIN 2-3, HPV+, screened in the cycle, not detected
CCI, IIA, not detected											0.061	0.061		0.061
CCI, IIA, detected
CCI, IIA, screened in the cycle, not detected
CCI, IIA, de novo detected, without screening															0.25
CCI, IIA, de novo detected, with screening
CCIIB, III, not detected															0.245		0.245
CCIIB, III, detected
CCIIB, III, screened in the cycle, not detected
CCIIB, III, de novo detected, without screening																				0.9		0.9
CCIIB, III, de novo detected with screening
CCIV not detected																				0.305		0.305
CCIV detected
CCIV, screened in the cycle, not detected
CCIV, de novo detected without screening																									2.3		2.3
CCIV, de novo detected with screening
death	0.00678779	0.00678779	0.00678779	0.00678779	0.00678779	0.00678779	0.00678779	0.00678779	0.00678779	0.00678779	0.00678779	0.00678779	0.00678779	0.00678779	0.0267878	0.0267878	0.0267878	0.0267878	0.0267878	0.146788	0.146788	0.146788	0.146788	0.146788	0.486788	0.486788	0.486788	0.486788	0.486788	1
57 year, screening age	no CIN, HPV-, non-screened	no CIN, HPV-, screened	NO CIN, HPV-, screened in the cycle	no CIN, HPV+, non-screened	no CIN, HPV+, screened	no CIN, HPV+, screened in the cycle	CIN1, HPV+, non-screened	CIN1, HPV+, screened, not detected	CIN1, HPV+, screened in the cycle, detected	CIN1, HPV+, screened in the cycle, not detected	CIN2-3, HPV+, non-screened	CIN2-3, HPV+, screened	CIN2-3, HPV+, screened in the cycle, detected	CIN 2-3, HPV+, screened in the cycle, not detected	CCI, IIA, not detected	CCI, IIA, detected	CCI, IIA, screened in the cycle, not detected	CCI, IIA, de novo detected, without screening	CCI, IIA, de novo detected, with screening	CCIIB, III, not detected	CCIIB, III, detected	CCIIB, III, screened in the cycle, not detected	CCIIB, III, de novo detected, without screening	CCIIB, III, de novo detected with screening	CCIV not detected	CCIV detected	CCIV, screened in the cycle, not detected	CCIV, de novo detected without screening	CCIV, de novo detected with screening	death
no CIN, HPV-, non-screened				0.375			0.375				0.023
no CIN, HPV-, screened					0.375	0.375		0.375		0.375		0.023	0.023	0.023
NO CIN, HPV-, screened in the cycle
no CIN, HPV+, non-screened	0.038
no CIN, HPV+, screened		0.038	0.038
no CIN, HPV+, screened in the cycle
CIN1, HPV+, non-screened				0.103
CIN1, HPV+, screened, not detected					0.103	0.103
CIN1, HPV+, screened in the cycle, detected
CIN1, HPV+, screened in the cycle, not detected
CIN2-3, HPV+, non-screened							0.046
CIN2-3, HPV+, screened								0.046		0.046
CIN2-3, HPV+, screened in the cycle, detected
CIN 2-3, HPV+, screened in the cycle, not detected
CCI, IIA, not detected											0.063	0.063		0.063
CCI, IIA, detected
CCI, IIA, screened in the cycle, not detected
CCI, IIA, de novo detected, without screening															0.25
CCI, IIA, de novo detected, with screening
CCIIB, III, not detected															0.245		0.245
CCIIB, III, detected
CCIIB, III, screened in the cycle, not detected
CCIIB, III, de novo detected, without screening																				0.9		0.9
CCIIB, III, de novo detected with screening
CCIV not detected																				0.305		0.305
CCIV detected
CCIV, screened in the cycle, not detected
CCIV, de novo detected without screening																									2.3		2.3
CCIV, de novo detected with screening
death	0.00785568	0.00785568	0.00785568	0.00785568	0.00785568	0.00785568	0.00785568	0.00785568	0.00785568	0.00785568	0.00785568	0.00785568	0.00785568	0.00785568	0.0278557	0.0278557	0.0278557	0.0278557	0.0278557	0.147856	0.147856	0.147856	0.147856	0.147856	0.487856	0.487856	0.487856	0.487856	0.487856	1
57-59 years	no CIN, HPV-, non-screened	no CIN, HPV-, screened	NO CIN, HPV-, screened in the cycle	no CIN, HPV+, non-screened	no CIN, HPV+, screened	no CIN, HPV+, screened in the cycle	CIN1, HPV+, non-screened	CIN1, HPV+, screened, not detected	CIN1, HPV+, screened in the cycle, detected	CIN1, HPV+, screened in the cycle, not detected	CIN2-3, HPV+, non-screened	CIN2-3, HPV+, screened	CIN2-3, HPV+, screened in the cycle, detected	CIN 2-3, HPV+, screened in the cycle, not detected	CCI, IIA, not detected	CCI, IIA, detected	CCI, IIA, screened in the cycle, not detected	CCI, IIA, de novo detected, without screening	CCI, IIA, de novo detected, with screening	CCIIB, III, not detected	CCIIB, III, detected	CCIIB, III, screened in the cycle, not detected	CCIIB, III, de novo detected, without screening	CCIIB, III, de novo detected with screening	CCIV not detected	CCIV detected	CCIV, screened in the cycle, not detected	CCIV, de novo detected without screening	CCIV, de novo detected with screening	death
no CIN, HPV-, non-screened				0.375			0.375				0.022
no CIN, HPV-, screened					0.375	0.375		0.375		0.375		0.022		0.022
NO CIN, HPV-, screened in the cycle
no CIN, HPV+, non-screened	0.037
no CIN, HPV+, screened		0.037	0.037
no CIN, HPV+, screened in the cycle
CIN1, HPV+, non-screened				0.103
CIN1, HPV+, screened, not detected					0.103	0.103
CIN1, HPV+, screened in the cycle, detected
CIN1, HPV+, screened in the cycle, not detected
CIN2-3, HPV+, non-screened							0.046
CIN2-3, HPV+, screened								0.046		0.046
CIN2-3, HPV+, screened in the cycle, detected
CIN 2-3, HPV+, screened in the cycle, not detected
CCI, IIA, not detected											0.065	0.065		0.065
CCI, IIA, detected
CCI, IIA, screened in the cycle, not detected
CCI, IIA, de novo detected, without screening															0.25
CCI, IIA, de novo detected, with screening
CCIIB, III, not detected															0.245		0.245
CCIIB, III, detected
CCIIB, III, screened in the cycle, not detected
CCIIB, III, de novo detected, without screening																				0.9		0.9
CCIIB, III, de novo detected with screening
CCIV not detected																				0.305		0.305
CCIV detected
CCIV, screened in the cycle, not detected
CCIV, de novo detected without screening																									2.3		2.3
CCIV, de novo detected with screening
death	0.00831038	0.00831038	0.00831038	0.00831038	0.00831038	0.00831038	0.00831038	0.00831038	0.00831038	0.00831038	0.00831038	0.00831038	0.00831038	0.00831038	0.0283104	0.0283104	0.0283104	0.0283104	0.0283104	0.14831	0.14831	0.14831	0.14831	0.14831	0.48831	0.48831	0.48831	0.48831	0.48831	1
60 year, screening age	no CIN, HPV-, non-screened	no CIN, HPV-, screened	NO CIN, HPV-, screened in the cycle	no CIN, HPV+, non-screened	no CIN, HPV+, screened	no CIN, HPV+, screened in the cycle	CIN1, HPV+, non-screened	CIN1, HPV+, screened, not detected	CIN1, HPV+, screened in the cycle, detected	CIN1, HPV+, screened in the cycle, not detected	CIN2-3, HPV+, non-screened	CIN2-3, HPV+, screened	CIN2-3, HPV+, screened in the cycle, detected	CIN 2-3, HPV+, screened in the cycle, not detected	CCI, IIA, not detected	CCI, IIA, detected	CCI, IIA, screened in the cycle, not detected	CCI, IIA, de novo detected, without screening	CCI, IIA, de novo detected, with screening	CCIIB, III, not detected	CCIIB, III, detected	CCIIB, III, screened in the cycle, not detected	CCIIB, III, de novo detected, without screening	CCIIB, III, de novo detected with screening	CCIV not detected	CCIV detected	CCIV, screened in the cycle, not detected	CCIV, de novo detected without screening	CCIV, de novo detected with screening	death
no CIN, HPV-, non-screened				0.375			0.375				0.022
no CIN, HPV-, screened					0.375	0.375		0.375		0.375		0.022	0.022	0.022
NO CIN, HPV-, screened in the cycle
no CIN, HPV+, non-screened	0.035
no CIN, HPV+, screened		0.035	0.035
no CIN, HPV+, screened in the cycle
CIN1, HPV+, non-screened				0.103
CIN1, HPV+, screened, not detected					0.103	0.103
CIN1, HPV+, screened in the cycle, detected
CIN1, HPV+, screened in the cycle, not detected
CIN2-3, HPV+, non-screened							0.046
CIN2-3, HPV+, screened								0.046		0.046
CIN2-3, HPV+, screened in the cycle, detected
CIN 2-3, HPV+, screened in the cycle, not detected
CCI, IIA, not detected											0.066	0.066		0.066
CCI, IIA, detected
CCI, IIA, screened in the cycle, not detected
CCI, IIA, de novo detected, without screening															0.25
CCI, IIA, de novo detected, with screening
CCIIB, III, not detected															0.245		0.245
CCIIB, III, detected
CCIIB, III, screened in the cycle, not detected
CCIIB, III, de novo detected, without screening																				0.9		0.9
CCIIB, III, de novo detected with screening
CCIV not detected																				0.305		0.305
CCIV detected
CCIV, screened in the cycle, not detected
CCIV, de novo detected without screening																									2.3		2.3
CCIV, de novo detected with screening
death	0.0097128	0.0097128	0.0097128	0.0097128	0.0097128	0.0097128	0.0097128	0.0097128	0.0097128	0.0097128	0.0097128	0.0097128	0.0097128	0.0097128	0.0297128	0.0297128	0.0297128	0.0297128	0.0297128	0.149713	0.149713	0.149713	0.149713	0.149713	0.489713	0.489713	0.489713	0.489713	0.489713	1
60-62 years	no CIN, HPV-, non-screened	no CIN, HPV-, screened	NO CIN, HPV-, screened in the cycle	no CIN, HPV+, non-screened	no CIN, HPV+, screened	no CIN, HPV+, screened in the cycle	CIN1, HPV+, non-screened	CIN1, HPV+, screened, not detected	CIN1, HPV+, screened in the cycle, detected	CIN1, HPV+, screened in the cycle, not detected	CIN2-3, HPV+, non-screened	CIN2-3, HPV+, screened	CIN2-3, HPV+, screened in the cycle, detected	CIN 2-3, HPV+, screened in the cycle, not detected	CCI, IIA, not detected	CCI, IIA, detected	CCI, IIA, screened in the cycle, not detected	CCI, IIA, de novo detected, without screening	CCI, IIA, de novo detected, with screening	CCIIB, III, not detected	CCIIB, III, detected	CCIIB, III, screened in the cycle, not detected	CCIIB, III, de novo detected, without screening	CCIIB, III, de novo detected with screening	CCIV not detected	CCIV detected	CCIV, screened in the cycle, not detected	CCIV, de novo detected without screening	CCIV, de novo detected with screening	death
no CIN, HPV-, non-screened				0.375			0.375				0.022
no CIN, HPV-, screened					0.375	0.375		0.375		0.375		0.022		0.022
NO CIN, HPV-, screened in the cycle
no CIN, HPV+, non-screened	0.033
no CIN, HPV+, screened		0.033	0.033
no CIN, HPV+, screened in the cycle
CIN1, HPV+, non-screened				0.103
CIN1, HPV+, screened, not detected					0.103	0.103
CIN1, HPV+, screened in the cycle, detected
CIN1, HPV+, screened in the cycle, not detected
CIN2-3, HPV+, non-screened							0.046
CIN2-3, HPV+, screened								0.046		0.046
CIN2-3, HPV+, screened in the cycle, detected
CIN 2-3, HPV+, screened in the cycle, not detected
CCI, IIA, not detected											0.067	0.067		0.067
CCI, IIA, detected
CCI, IIA, screened in the cycle, not detected
CCI, IIA, de novo detected, without screening															0.25
CCI, IIA, de novo detected, with screening
CCIIB, III, not detected															0.245		0.245
CCIIB, III, detected
CCIIB, III, screened in the cycle, not detected
CCIIB, III, de novo detected, without screening																				0.9		0.9
CCIIB, III, de novo detected with screening
CCIV not detected																				0.305		0.305
CCIV detected
CCIV, screened in the cycle, not detected
CCIV, de novo detected without screening																									2.3		2.3
CCIV, de novo detected with screening
death	0.0107129	0.0107129	0.0107129	0.0107129	0.0107129	0.0107129	0.0107129	0.0107129	0.0107129	0.0107129	0.0107129	0.0107129	0.0107129	0.0107129	0.0307129	0.0307129	0.0307129	0.0307129	0.0307129	0.150713	0.150713	0.150713	0.150713	0.150713	0.490713	0.490713	0.490713	0.490713	0.490713	1
63 year, screening age	no CIN, HPV-, non-screened	no CIN, HPV-, screened	NO CIN, HPV-, screened in the cycle	no CIN, HPV+, non-screened	no CIN, HPV+, screened	no CIN, HPV+, screened in the cycle	CIN1, HPV+, non-screened	CIN1, HPV+, screened, not detected	CIN1, HPV+, screened in the cycle, detected	CIN1, HPV+, screened in the cycle, not detected	CIN2-3, HPV+, non-screened	CIN2-3, HPV+, screened	CIN2-3, HPV+, screened in the cycle, detected	CIN 2-3, HPV+, screened in the cycle, not detected	CCI, IIA, not detected	CCI, IIA, detected	CCI, IIA, screened in the cycle, not detected	CCI, IIA, de novo detected, without screening	CCI, IIA, de novo detected, with screening	CCIIB, III, not detected	CCIIB, III, detected	CCIIB, III, screened in the cycle, not detected	CCIIB, III, de novo detected, without screening	CCIIB, III, de novo detected with screening	CCIV not detected	CCIV detected	CCIV, screened in the cycle, not detected	CCIV, de novo detected without screening	CCIV, de novo detected with screening	death
no CIN, HPV-, non-screened				0.375			0.375				0.022
no CIN, HPV-, screened					0.375	0.375		0.375		0.375		0.022	0.022	0.022
NO CIN, HPV-, screened in the cycle
no CIN, HPV+, non-screened	0.031
no CIN, HPV+, screened		0.031	0.031
no CIN, HPV+, screened in the cycle
CIN1, HPV+, non-screened				0.103
CIN1, HPV+, screened, not detected					0.103	0.103
CIN1, HPV+, screened in the cycle, detected
CIN1, HPV+, screened in the cycle, not detected
CIN2-3, HPV+, non-screened							0.046
CIN2-3, HPV+, screened								0.046		0.046
CIN2-3, HPV+, screened in the cycle, detected
CIN 2-3, HPV+, screened in the cycle, not detected
CCI, IIA, not detected											0.068	0.068		0.068
CCI, IIA, detected
CCI, IIA, screened in the cycle, not detected
CCI, IIA, de novo detected, without screening															0.25
CCI, IIA, de novo detected, with screening
CCIIB, III, not detected															0.245		0.245
CCIIB, III, detected
CCIIB, III, screened in the cycle, not detected
CCIIB, III, de novo detected, without screening																				0.9		0.01
CCIIB, III, de novo detected with screening
CCIV not detected																				0.305		0.305
CCIV detected
CCIV, screened in the cycle, not detected
CCIV, de novo detected without screening																									2.3		2.3
CCIV, de novo detected with screening
death	0.0113702	0.0113702	0.0113702	0.0113702	0.0113702	0.0113702	0.0113702	0.0113702	0.0113702	0.0113702	0.0113702	0.0113702	0.0113702	0.0113702	0.0313702	0.0313702	0.0313702	0.0313702	0.0313702	0.15137	0.15137	0.15137	0.15137	0.15137	0.49137	0.49137	0.49137	0.49137	0.49137	1
63-65 years	no CIN, HPV-, non-screened	no CIN, HPV-, screened	NO CIN, HPV-, screened in the cycle	no CIN, HPV+, non-screened	no CIN, HPV+, screened	no CIN, HPV+, screened in the cycle	CIN1, HPV+, non-screened	CIN1, HPV+, screened, not detected	CIN1, HPV+, screened in the cycle, detected	CIN1, HPV+, screened in the cycle, not detected	CIN2-3, HPV+, non-screened	CIN2-3, HPV+, screened	CIN2-3, HPV+, screened in the cycle, detected	CIN 2-3, HPV+, screened in the cycle, not detected	CCI, IIA, not detected	CCI, IIA, detected	CCI, IIA, screened in the cycle, not detected	CCI, IIA, de novo detected, without screening	CCI, IIA, de novo detected, with screening	CCIIB, III, not detected	CCIIB, III, detected	CCIIB, III, screened in the cycle, not detected	CCIIB, III, de novo detected, without screening	CCIIB, III, de novo detected with screening	CCIV not detected	CCIV detected	CCIV, screened in the cycle, not detected	CCIV, de novo detected without screening	CCIV, de novo detected with screening	death
no CIN, HPV-, non-screened				0.375			0.375				0.021
no CIN, HPV-, screened					0.375	0.375		0.375		0.375		0.021		0.021
NO CIN, HPV-, screened in the cycle
no CIN, HPV+, non-screened	0.03
no CIN, HPV+, screened		0.03	0.03
no CIN, HPV+, screened in the cycle
CIN1, HPV+, non-screened				0.103
CIN1, HPV+, screened, not detected					0.103	0.103
CIN1, HPV+, screened in the cycle, detected
CIN1, HPV+, screened in the cycle, not detected
CIN2-3, HPV+, non-screened							0.046
CIN2-3, HPV+, screened								0.046		0.046
CIN2-3, HPV+, screened in the cycle, detected
CIN 2-3, HPV+, screened in the cycle, not detected
CCI, IIA, not detected											0.069	0.069		0.069
CCI, IIA, detected
CCI, IIA, screened in the cycle, not detected
CCI, IIA, de novo detected, without screening															0.25
CCI, IIA, de novo detected, with screening
CCIIB, III, not detected															0.245		0.245
CCIIB, III, detected
CCIIB, III, screened in the cycle, not detected
CCIIB, III, de novo detected, without screening																				0.9		0.9
CCIIB, III, de novo detected with screening
CCIV not detected																				0.305		0.305
CCIV detected
CCIV, screened in the cycle, not detected
CCIV, de novo detected without screening																									2.3		2.3
CCIV, de novo detected with screening
death	0.0124622	0.0124622	0.0124622	0.0124622	0.0124622	0.0124622	0.0124622	0.0124622	0.0124622	0.0124622	0.0124622	0.0124622	0.0124622	0.0124622	0.0324622	0.0324622	0.0324622	0.0324622	0.0324622	0.152462	0.152462	0.152462	0.152462	0.152462	0.492462	0.492462	0.492462	0.492462	0.492462	1
66 year, screening age	no CIN, HPV-, non-screened	no CIN, HPV-, screened	NO CIN, HPV-, screened in the cycle	no CIN, HPV+, non-screened	no CIN, HPV+, screened	no CIN, HPV+, screened in the cycle	CIN1, HPV+, non-screened	CIN1, HPV+, screened, not detected	CIN1, HPV+, screened in the cycle, detected	CIN1, HPV+, screened in the cycle, not detected	CIN2-3, HPV+, non-screened	CIN2-3, HPV+, screened	CIN2-3, HPV+, screened in the cycle, detected	CIN 2-3, HPV+, screened in the cycle, not detected	CCI, IIA, not detected	CCI, IIA, detected	CCI, IIA, screened in the cycle, not detected	CCI, IIA, de novo detected, without screening	CCI, IIA, de novo detected, with screening	CCIIB, III, not detected	CCIIB, III, detected	CCIIB, III, screened in the cycle, not detected	CCIIB, III, de novo detected, without screening	CCIIB, III, de novo detected with screening	CCIV not detected	CCIV detected	CCIV, screened in the cycle, not detected	CCIV, de novo detected without screening	CCIV, de novo detected with screening	death
no CIN, HPV-, non-screened				0.375			0.375				0.021
no CIN, HPV-, screened					0.375	0.375		0.375		0.375		0.021	0.021	0.021
NO CIN, HPV-, screened in the cycle
no CIN, HPV+, non-screened	0.027
no CIN, HPV+, screened		0.027	0.027
no CIN, HPV+, screened in the cycle
CIN1, HPV+, non-screened				0.103
CIN1, HPV+, screened, not detected					0.103	0.103
CIN1, HPV+, screened in the cycle, detected
CIN1, HPV+, screened in the cycle, not detected
CIN2-3, HPV+, non-screened							0.046
CIN2-3, HPV+, screened								0.046		0.046
CIN2-3, HPV+, screened in the cycle, detected
CIN 2-3, HPV+, screened in the cycle, not detected
CCI, IIA, not detected											0.069	0.069		0.069
CCI, IIA, detected
CCI, IIA, screened in the cycle, not detected
CCI, IIA, de novo detected, without screening															0.25
CCI, IIA, de novo detected, with screening
CCIIB, III, not detected															0.245		0.245
CCIIB, III, detected
CCIIB, III, screened in the cycle, not detected
CCIIB, III, de novo detected, without screening																				0.9		0.9
CCIIB, III, de novo detected with screening
CCIV not detected																				0.305		0.305
CCIV detected
CCIV, screened in the cycle, not detected
CCIV, de novo detected without screening																									2.3		2.3
CCIV, de novo detected with screening
death	0.0141466	0.0141466	0.0141466	0.0141466	0.0141466	0.0141466	0.0141466	0.0141466	0.0141466	0.0141466	0.0141466	0.0141466	0.0141466	0.0141466	0.0341466	0.0341466	0.0341466	0.0341466	0.0341466	0.154147	0.154147	0.154147	0.154147	0.154147	0.494147	0.494147	0.494147	0.494147	0.494147	1
66-68 years	no CIN, HPV-, non-screened	no CIN, HPV-, screened	NO CIN, HPV-, screened in the cycle	no CIN, HPV+, non-screened	no CIN, HPV+, screened	no CIN, HPV+, screened in the cycle	CIN1, HPV+, non-screened	CIN1, HPV+, screened, not detected	CIN1, HPV+, screened in the cycle, detected	CIN1, HPV+, screened in the cycle, not detected	CIN2-3, HPV+, non-screened	CIN2-3, HPV+, screened	CIN2-3, HPV+, screened in the cycle, detected	CIN 2-3, HPV+, screened in the cycle, not detected	CCI, IIA, not detected	CCI, IIA, detected	CCI, IIA, screened in the cycle, not detected	CCI, IIA, de novo detected, without screening	CCI, IIA, de novo detected, with screening	CCIIB, III, not detected	CCIIB, III, detected	CCIIB, III, screened in the cycle, not detected	CCIIB, III, de novo detected, without screening	CCIIB, III, de novo detected with screening	CCIV not detected	CCIV detected	CCIV, screened in the cycle, not detected	CCIV, de novo detected without screening	CCIV, de novo detected with screening	death
no CIN, HPV-, non-screened				0.375			0.375				0.021
no CIN, HPV-, screened					0.375	0.375		0.375		0.375		0.021		0.021
NO CIN, HPV-, screened in the cycle
no CIN, HPV+, non-screened	0.026
no CIN, HPV+, screened		0.026	0.026
no CIN, HPV+, screened in the cycle
CIN1, HPV+, non-screened				0.103
CIN1, HPV+, screened, not detected					0.103	0.103
CIN1, HPV+, screened in the cycle, detected
CIN1, HPV+, screened in the cycle, not detected
CIN2-3, HPV+, non-screened							0.046
CIN2-3, HPV+, screened								0.046		0.046
CIN2-3, HPV+, screened in the cycle, detected
CIN 2-3, HPV+, screened in the cycle, not detected
CCI, IIA, not detected											0.07	0.07		0.07
CCI, IIA, detected
CCI, IIA, screened in the cycle, not detected
CCI, IIA, de novo detected, without screening															0.25
CCI, IIA, de novo detected, with screening
CCIIB, III, not detected															0.245		0.245
CCIIB, III, detected
CCIIB, III, screened in the cycle, not detected
CCIIB, III, de novo detected, without screening																				0.9		0.9
CCIIB, III, de novo detected with screening
CCIV not detected																				0.305		0.305
CCIV detected
CCIV, screened in the cycle, not detected
CCIV, de novo detected without screening																									2.3		2.3
CCIV, de novo detected with screening
death	0.015816	0.015816	0.015816	0.015816	0.015816	0.015816	0.015816	0.015816	0.015816	0.015816	0.015816	0.015816	0.015816	0.015816	0.035816	0.035816	0.035816	0.035816	0.035816	0.155816	0.155816	0.155816	0.155816	0.155816	0.495816	0.495816	0.495816	0.495816	0.495816	1
69 year, screening age	no CIN, HPV-, non-screened	no CIN, HPV-, screened	NO CIN, HPV-, screened in the cycle	no CIN, HPV+, non-screened	no CIN, HPV+, screened	no CIN, HPV+, screened in the cycle	CIN1, HPV+, non-screened	CIN1, HPV+, screened, not detected	CIN1, HPV+, screened in the cycle, detected	CIN1, HPV+, screened in the cycle, not detected	CIN2-3, HPV+, non-screened	CIN2-3, HPV+, screened	CIN2-3, HPV+, screened in the cycle, detected	CIN 2-3, HPV+, screened in the cycle, not detected	CCI, IIA, not detected	CCI, IIA, detected	CCI, IIA, screened in the cycle, not detected	CCI, IIA, de novo detected, without screening	CCI, IIA, de novo detected, with screening	CCIIB, III, not detected	CCIIB, III, detected	CCIIB, III, screened in the cycle, not detected	CCIIB, III, de novo detected, without screening	CCIIB, III, de novo detected with screening	CCIV not detected	CCIV detected	CCIV, screened in the cycle, not detected	CCIV, de novo detected without screening	CCIV, de novo detected with screening	death
no CIN, HPV-, non-screened				0.375			0.375				0.021
no CIN, HPV-, screened					0.375	0.375		0.375		0.375		0.021	0.021	0.021
NO CIN, HPV-, screened in the cycle
no CIN, HPV+, non-screened	0.025
no CIN, HPV+, screened		0.025	0.025
no CIN, HPV+, screened in the cycle
CIN1, HPV+, non-screened				0.103
CIN1, HPV+, screened, not detected					0.103	0.103
CIN1, HPV+, screened in the cycle, detected
CIN1, HPV+, screened in the cycle, not detected
CIN2-3, HPV+, non-screened							0.046
CIN2-3, HPV+, screened								0.046		0.046
CIN2-3, HPV+, screened in the cycle, detected
CIN 2-3, HPV+, screened in the cycle, not detected
CCI, IIA, not detected											0.07	0.07		0.07
CCI, IIA, detected
CCI, IIA, screened in the cycle, not detected
CCI, IIA, de novo detected, without screening															0.25
CCI, IIA, de novo detected, with screening
CCIIB, III, not detected															0.245		0.245
CCIIB, III, detected
CCIIB, III, screened in the cycle, not detected
CCIIB, III, de novo detected, without screening																				0.9		0.9
CCIIB, III, de novo detected with screening
CCIV not detected																				0.305		0.305
CCIV detected
CCIV, screened in the cycle, not detected
CCIV, de novo detected without screening																									2.3		2.3
CCIV, de novo detected with screening
death	0.019802	0.019802	0.019802	0.019802	0.019802	0.019802	0.019802	0.019802	0.019802	0.019802	0.019802	0.019802	0.019802	0.019802	0.039802	0.039802	0.039802	0.039802	0.039802	0.159802	0.159802	0.159802	0.159802	0.159802	0.499802	0.499802	0.499802	0.499802	0.499802	1
69 year	no CIN, HPV-, non-screened	no CIN, HPV-, screened	NO CIN, HPV-, screened in the cycle	no CIN, HPV+, non-screened	no CIN, HPV+, screened	no CIN, HPV+, screened in the cycle	CIN1, HPV+, non-screened	CIN1, HPV+, screened, not detected	CIN1, HPV+, screened in the cycle, detected	CIN1, HPV+, screened in the cycle, not detected	CIN2-3, HPV+, non-screened	CIN2-3, HPV+, screened	CIN2-3, HPV+, screened in the cycle, detected	CIN 2-3, HPV+, screened in the cycle, not detected	CCI, IIA, not detected	CCI, IIA, detected	CCI, IIA, screened in the cycle, not detected	CCI, IIA, de novo detected, without screening	CCI, IIA, de novo detected, with screening	CCIIB, III, not detected	CCIIB, III, detected	CCIIB, III, screened in the cycle, not detected	CCIIB, III, de novo detected, without screening	CCIIB, III, de novo detected with screening	CCIV not detected	CCIV detected	CCIV, screened in the cycle, not detected	CCIV, de novo detected without screening	CCIV, de novo detected with screening	death
no CIN, HPV-, non-screened				0.375			0.375				0.021
no CIN, HPV-, screened					0.375	0.375		0.375		0.375		0.021		0.021
NO CIN, HPV-, screened in the cycle
no CIN, HPV+, non-screened	0.025
no CIN, HPV+, screened		0.025	0.025
no CIN, HPV+, screened in the cycle
CIN1, HPV+, non-screened				0.103
CIN1, HPV+, screened, not detected					0.103	0.103
CIN1, HPV+, screened in the cycle, detected
CIN1, HPV+, screened in the cycle, not detected
CIN2-3, HPV+, non-screened							0.046
CIN2-3, HPV+, screened								0.046		0.046
CIN2-3, HPV+, screened in the cycle, detected
CIN 2-3, HPV+, screened in the cycle, not detected
CCI, IIA, not detected											0.07	0.07		0.07
CCI, IIA, detected
CCI, IIA, screened in the cycle, not detected
CCI, IIA, de novo detected, without screening															0.25
CCI, IIA, de novo detected, with screening
CCIIB, III, not detected															0.245		0.245
CCIIB, III, detected
CCIIB, III, screened in the cycle, not detected
CCIIB, III, de novo detected, without screening																				0.9		0.9
CCIIB, III, de novo detected with screening
CCIV not detected																				0.305		0.305
CCIV detected
CCIV, screened in the cycle, not detected
CCIV, de novo detected without screening																									2.3		2.3
CCIV, de novo detected with screening
death	0.019802	0.019802	0.019802	0.019802	0.019802	0.019802	0.019802	0.019802	0.019802	0.019802	0.019802	0.019802	0.019802	0.019802	0.039802	0.039802	0.039802	0.039802	0.039802	0.159802	0.159802	0.159802	0.159802	0.159802	0.499802	0.499802	0.499802	0.499802	0.499802	1
70-74 years	no CIN, HPV-, non-screened	no CIN, HPV-, screened	NO CIN, HPV-, screened in the cycle	no CIN, HPV+, non-screened	no CIN, HPV+, screened	no CIN, HPV+, screened in the cycle	CIN1, HPV+, non-screened	CIN1, HPV+, screened, not detected	CIN1, HPV+, screened in the cycle, detected	CIN1, HPV+, screened in the cycle, not detected	CIN2-3, HPV+, non-screened	CIN2-3, HPV+, screened	CIN2-3, HPV+, screened in the cycle, detected	CIN 2-3, HPV+, screened in the cycle, not detected	CCI, IIA, not detected	CCI, IIA, detected	CCI, IIA, screened in the cycle, not detected	CCI, IIA, de novo detected, without screening	CCI, IIA, de novo detected, with screening	CCIIB, III, not detected	CCIIB, III, detected	CCIIB, III, screened in the cycle, not detected	CCIIB, III, de novo detected, without screening	CCIIB, III, de novo detected with screening	CCIV not detected	CCIV detected	CCIV, screened in the cycle, not detected	CCIV, de novo detected without screening	CCIV, de novo detected with screening	death
no CIN, HPV-, non-screened				0.375			0.375				0.02
no CIN, HPV-, screened					0.375	0.375		0.375		0.375		0.02		0.02
NO CIN, HPV-, screened in the cycle
no CIN, HPV+, non-screened	0.025
no CIN, HPV+, screened		0.025	0.025
no CIN, HPV+, screened in the cycle
CIN1, HPV+, non-screened				0.103
CIN1, HPV+, screened, not detected					0.103	0.103
CIN1, HPV+, screened in the cycle, detected
CIN1, HPV+, screened in the cycle, not detected
CIN2-3, HPV+, non-screened							0.046
CIN2-3, HPV+, screened								0.046		0.046
CIN2-3, HPV+, screened in the cycle, detected
CIN 2-3, HPV+, screened in the cycle, not detected
CCI, IIA, not detected											0.07	0.07		0.07
CCI, IIA, detected
CCI, IIA, screened in the cycle, not detected
CCI, IIA, de novo detected, without screening															0.25
CCI, IIA, de novo detected, with screening
CCIIB, III, not detected															0.245		0.245
CCIIB, III, detected
CCIIB, III, screened in the cycle, not detected
CCIIB, III, de novo detected, without screening																				0.9		0.9
CCIIB, III, de novo detected with screening
CCIV not detected																				0.305		0.305
CCIV detected
CCIV, screened in the cycle, not detected
CCIV, de novo detected without screening																									2.3		2.3
CCIV, de novo detected with screening
death	0.0259586	0.0259586	0.0259586	0.0259586	0.0259586	0.0259586	0.0259586	0.0259586	0.0259586	0.0259586	0.0259586	0.0259586	0.0259586	0.0259586	0.0459586	0.0459586	0.0459586	0.0459586	0.0459586	0.165959	0.165959	0.165959	0.165959	0.165959	0.505959	0.505959	0.505959	0.505959	0.505959	1
75-79 years	no CIN, HPV-, non-screened	no CIN, HPV-, screened	NO CIN, HPV-, screened in the cycle	no CIN, HPV+, non-screened	no CIN, HPV+, screened	no CIN, HPV+, screened in the cycle	CIN1, HPV+, non-screened	CIN1, HPV+, screened, not detected	CIN1, HPV+, screened in the cycle, detected	CIN1, HPV+, screened in the cycle, not detected	CIN2-3, HPV+, non-screened	CIN2-3, HPV+, screened	CIN2-3, HPV+, screened in the cycle, detected	CIN 2-3, HPV+, screened in the cycle, not detected	CCI, IIA, not detected	CCI, IIA, detected	CCI, IIA, screened in the cycle, not detected	CCI, IIA, de novo detected, without screening	CCI, IIA, de novo detected, with screening	CCIIB, III, not detected	CCIIB, III, detected	CCIIB, III, screened in the cycle, not detected	CCIIB, III, de novo detected, without screening	CCIIB, III, de novo detected with screening	CCIV not detected	CCIV detected	CCIV, screened in the cycle, not detected	CCIV, de novo detected without screening	CCIV, de novo detected with screening	death
no CIN, HPV-, non-screened				0.375			0.375				0.02
no CIN, HPV-, screened					0.375	0.375		0.375		0.375		0.02		0.02
NO CIN, HPV-, screened in the cycle
no CIN, HPV+, non-screened	0.025
no CIN, HPV+, screened		0.025	0.025
no CIN, HPV+, screened in the cycle
CIN1, HPV+, non-screened				0.103
CIN1, HPV+, screened, not detected					0.103	0.103
CIN1, HPV+, screened in the cycle, detected
CIN1, HPV+, screened in the cycle, not detected
CIN2-3, HPV+, non-screened							0.046
CIN2-3, HPV+, screened								0.046		0.046
CIN2-3, HPV+, screened in the cycle, detected
CIN 2-3, HPV+, screened in the cycle, not detected
CCI, IIA, not detected											0.07	0.07		0.07
CCI, IIA, detected
CCI, IIA, screened in the cycle, not detected
CCI, IIA, de novo detected, without screening															0.25
CCI, IIA, de novo detected, with screening
CCIIB, III, not detected															0.245		0.245
CCIIB, III, detected
CCIIB, III, screened in the cycle, not detected
CCIIB, III, de novo detected, without screening																				0.9		0.9
CCIIB, III, de novo detected with screening
CCIV not detected																				0.305		0.305
CCIV detected
CCIV, screened in the cycle, not detected
CCIV, de novo detected without screening																									2.3		2.3
CCIV, de novo detected with screening
death	0.0452145	0.0452145	0.0452145	0.0452145	0.0452145	0.0452145	0.0452145	0.0452145	0.0452145	0.0452145	0.0452145	0.0452145	0.0452145	0.0452145	0.0652145	0.0652145	0.0652145	0.0652145	0.0652145	0.185214	0.185214	0.185214	0.185214	0.185214	0.525214	0.525214	0.525214	0.525214	0.525214	1
80-84 years	no CIN, HPV-, non-screened	no CIN, HPV-, screened	NO CIN, HPV-, screened in the cycle	no CIN, HPV+, non-screened	no CIN, HPV+, screened	no CIN, HPV+, screened in the cycle	CIN1, HPV+, non-screened	CIN1, HPV+, screened, not detected	CIN1, HPV+, screened in the cycle, detected	CIN1, HPV+, screened in the cycle, not detected	CIN2-3, HPV+, non-screened	CIN2-3, HPV+, screened	CIN2-3, HPV+, screened in the cycle, detected	CIN 2-3, HPV+, screened in the cycle, not detected	CCI, IIA, not detected	CCI, IIA, detected	CCI, IIA, screened in the cycle, not detected	CCI, IIA, de novo detected, without screening	CCI, IIA, de novo detected, with screening	CCIIB, III, not detected	CCIIB, III, detected	CCIIB, III, screened in the cycle, not detected	CCIIB, III, de novo detected, without screening	CCIIB, III, de novo detected with screening	CCIV not detected	CCIV detected	CCIV, screened in the cycle, not detected	CCIV, de novo detected without screening	CCIV, de novo detected with screening	death
no CIN, HPV-, non-screened				0.375			0.375				0.02
no CIN, HPV-, screened					0.375	0.375		0.375		0.375		0.02		0.02
NO CIN, HPV-, screened in the cycle
no CIN, HPV+, non-screened	0.025
no CIN, HPV+, screened		0.025	0.025
no CIN, HPV+, screened in the cycle
CIN1, HPV+, non-screened				0.103
CIN1, HPV+, screened, not detected					0.103	0.103
CIN1, HPV+, screened in the cycle, detected
CIN1, HPV+, screened in the cycle, not detected
CIN2-3, HPV+, non-screened							0.046
CIN2-3, HPV+, screened								0.046		0.046
CIN2-3, HPV+, screened in the cycle, detected
CIN 2-3, HPV+, screened in the cycle, not detected
CCI, IIA, not detected											0.07	0.07		0.07
CCI, IIA, detected
CCI, IIA, screened in the cycle, not detected
CCI, IIA, de novo detected, without screening															0.25
CCI, IIA, de novo detected, with screening
CCIIB, III, not detected															0.245		0.245
CCIIB, III, detected
CCIIB, III, screened in the cycle, not detected
CCIIB, III, de novo detected, without screening																				0.9		0.9
CCIIB, III, de novo detected with screening
CCIV not detected																				0.305		0.305
CCIV detected
CCIV, screened in the cycle, not detected
CCIV, de novo detected without screening																									2.3		2.3
CCIV, de novo detected with screening
death	0.0829643	0.0829643	0.0829643	0.0829643	0.0829643	0.0829643	0.0829643	0.0829643	0.0829643	0.0829643	0.0829643	0.0829643	0.0829643	0.0829643	0.102964	0.102964	0.102964	0.102964	0.102964	0.222964	0.222964	0.222964	0.222964	0.222964	0.562964	0.562964	0.562964	0.562964	0.562964	1
85-89 years	no CIN, HPV-, non-screened	no CIN, HPV-, screened	NO CIN, HPV-, screened in the cycle	no CIN, HPV+, non-screened	no CIN, HPV+, screened	no CIN, HPV+, screened in the cycle	CIN1, HPV+, non-screened	CIN1, HPV+, screened, not detected	CIN1, HPV+, screened in the cycle, detected	CIN1, HPV+, screened in the cycle, not detected	CIN2-3, HPV+, non-screened	CIN2-3, HPV+, screened	CIN2-3, HPV+, screened in the cycle, detected	CIN 2-3, HPV+, screened in the cycle, not detected	CCI, IIA, not detected	CCI, IIA, detected	CCI, IIA, screened in the cycle, not detected	CCI, IIA, de novo detected, without screening	CCI, IIA, de novo detected, with screening	CCIIB, III, not detected	CCIIB, III, detected	CCIIB, III, screened in the cycle, not detected	CCIIB, III, de novo detected, without screening	CCIIB, III, de novo detected with screening	CCIV not detected	CCIV detected	CCIV, screened in the cycle, not detected	CCIV, de novo detected without screening	CCIV, de novo detected with screening	death
no CIN, HPV-, non-screened				0.375			0.375				0.02
no CIN, HPV-, screened					0.375	0.375		0.375		0.375		0.02		0.02
NO CIN, HPV-, screened in the cycle
no CIN, HPV+, non-screened	0.025
no CIN, HPV+, screened		0.025	0.025
no CIN, HPV+, screened in the cycle
CIN1, HPV+, non-screened				0.103
CIN1, HPV+, screened, not detected					0.103	0.103
CIN1, HPV+, screened in the cycle, detected
CIN1, HPV+, screened in the cycle, not detected
CIN2-3, HPV+, non-screened							0.046
CIN2-3, HPV+, screened								0.046		0.046
CIN2-3, HPV+, screened in the cycle, detected
CIN 2-3, HPV+, screened in the cycle, not detected
CCI, IIA, not detected											0.07	0.07		0.07
CCI, IIA, detected
CCI, IIA, screened in the cycle, not detected
CCI, IIA, de novo detected, without screening															0.25
CCI, IIA, de novo detected, with screening
CCIIB, III, not detected															0.245		0.245
CCIIB, III, detected
CCIIB, III, screened in the cycle, not detected
CCIIB, III, de novo detected, without screening																				0.9		0.9
CCIIB, III, de novo detected with screening
CCIV not detected																				0.305		0.305
CCIV detected
CCIV, screened in the cycle, not detected
CCIV, de novo detected without screening																									2.3		2.3
CCIV, de novo detected with screening
death	0.145337	0.145337	0.145337	0.145337	0.145337	0.145337	0.145337	0.145337	0.145337	0.145337	0.145337	0.145337	0.145337	0.145337	0.165337	0.165337	0.165337	0.165337	0.165337	0.285337	0.285337	0.285337	0.285337	0.285337	0.625337	0.625337	0.625337	0.625337	0.625337	1
90-94 years	no CIN, HPV-, non-screened	no CIN, HPV-, screened	NO CIN, HPV-, screened in the cycle	no CIN, HPV+, non-screened	no CIN, HPV+, screened	no CIN, HPV+, screened in the cycle	CIN1, HPV+, non-screened	CIN1, HPV+, screened, not detected	CIN1, HPV+, screened in the cycle, detected	CIN1, HPV+, screened in the cycle, not detected	CIN2-3, HPV+, non-screened	CIN2-3, HPV+, screened	CIN2-3, HPV+, screened in the cycle, detected	CIN 2-3, HPV+, screened in the cycle, not detected	CCI, IIA, not detected	CCI, IIA, detected	CCI, IIA, screened in the cycle, not detected	CCI, IIA, de novo detected, without screening	CCI, IIA, de novo detected, with screening	CCIIB, III, not detected	CCIIB, III, detected	CCIIB, III, screened in the cycle, not detected	CCIIB, III, de novo detected, without screening	CCIIB, III, de novo detected with screening	CCIV not detected	CCIV detected	CCIV, screened in the cycle, not detected	CCIV, de novo detected without screening	CCIV, de novo detected with screening	death
no CIN, HPV-, non-screened				0.375			0.375				0.02
no CIN, HPV-, screened					0.375	0.375		0.375		0.375		0.02		0.02
NO CIN, HPV-, screened in the cycle
no CIN, HPV+, non-screened	0.025
no CIN, HPV+, screened		0.025	0.025
no CIN, HPV+, screened in the cycle
CIN1, HPV+, non-screened				0.103
CIN1, HPV+, screened, not detected					0.103	0.103
CIN1, HPV+, screened in the cycle, detected
CIN1, HPV+, screened in the cycle, not detected
CIN2-3, HPV+, non-screened							0.046
CIN2-3, HPV+, screened								0.046		0.046
CIN2-3, HPV+, screened in the cycle, detected
CIN 2-3, HPV+, screened in the cycle, not detected
CCI, IIA, not detected											0.07	0.07		0.07
CCI, IIA, detected
CCI, IIA, screened in the cycle, not detected
CCI, IIA, de novo detected, without screening															0.25
CCI, IIA, de novo detected, with screening
CCIIB, III, not detected															0.245		0.245
CCIIB, III, detected
CCIIB, III, screened in the cycle, not detected
CCIIB, III, de novo detected, without screening																				0.9		0.9
CCIIB, III, de novo detected with screening
CCIV not detected																				0.305		0.305
CCIV detected
CCIV, screened in the cycle, not detected
CCIV, de novo detected without screening																									2.3		2.3
CCIV, de novo detected with screening
death	0.223129	0.223129	0.223129	0.223129	0.223129	0.223129	0.223129	0.223129	0.223129	0.223129	0.223129	0.223129	0.223129	0.223129	0.243129	0.243129	0.243129	0.243129	0.243129	0.363129	0.363129	0.363129	0.363129	0.363129	0.703129	0.703129	0.703129	0.703129	0.703129	1
95-99 years	no CIN, HPV-, non-screened	no CIN, HPV-, screened	NO CIN, HPV-, screened in the cycle	no CIN, HPV+, non-screened	no CIN, HPV+, screened	no CIN, HPV+, screened in the cycle	CIN1, HPV+, non-screened	CIN1, HPV+, screened, not detected	CIN1, HPV+, screened in the cycle, detected	CIN1, HPV+, screened in the cycle, not detected	CIN2-3, HPV+, non-screened	CIN2-3, HPV+, screened	CIN2-3, HPV+, screened in the cycle, detected	CIN 2-3, HPV+, screened in the cycle, not detected	CCI, IIA, not detected	CCI, IIA, detected	CCI, IIA, screened in the cycle, not detected	CCI, IIA, de novo detected, without screening	CCI, IIA, de novo detected, with screening	CCIIB, III, not detected	CCIIB, III, detected	CCIIB, III, screened in the cycle, not detected	CCIIB, III, de novo detected, without screening	CCIIB, III, de novo detected with screening	CCIV not detected	CCIV detected	CCIV, screened in the cycle, not detected	CCIV, de novo detected without screening	CCIV, de novo detected with screening	death
no CIN, HPV-, non-screened				0.375			0.375				0.02
no CIN, HPV-, screened					0.375	0.375		0.375		0.375		0.02		0.02
NO CIN, HPV-, screened in the cycle
no CIN, HPV+, non-screened	0.025
no CIN, HPV+, screened		0.025	0.025
no CIN, HPV+, screened in the cycle
CIN1, HPV+, non-screened				0.103
CIN1, HPV+, screened, not detected					0.103	0.103
CIN1, HPV+, screened in the cycle, detected
CIN1, HPV+, screened in the cycle, not detected
CIN2-3, HPV+, non-screened							0.046
CIN2-3, HPV+, screened								0.046		0.046
CIN2-3, HPV+, screened in the cycle, detected
CIN 2-3, HPV+, screened in the cycle, not detected
CCI, IIA, not detected											0.07	0.07		0.07
CCI, IIA, detected
CCI, IIA, screened in the cycle, not detected
CCI, IIA, de novo detected, without screening															0.25
CCI, IIA, de novo detected, with screening
CCIIB, III, not detected															0.245		0.245
CCIIB, III, detected
CCIIB, III, screened in the cycle, not detected
CCIIB, III, de novo detected, without screening																				0.9		0.9
CCIIB, III, de novo detected with screening
CCIV not detected																				0.305		0.305
CCIV detected
CCIV, screened in the cycle, not detected
CCIV, de novo detected without screening																									2.3		2.3
CCIV, de novo detected with screening
death	0.223129	0.223129	0.223129	0.223129	0.223129	0.223129	0.223129	0.223129	0.223129	0.223129	0.223129	0.223129	0.223129	0.223129	0.243129	0.243129	0.243129	0.243129	0.243129	0.363129	0.363129	0.363129	0.363129	0.363129	0.703129	0.703129	0.703129	0.703129	0.703129	1
